# Supplementary material for: Structural Analysis of PTM Hotspots (SAPH-ire) – A Quantitative Informatics Method Enabling the Discovery of Novel Regulatory Elements in Protein Families
Source: Mol Cell Proteomics. 2015 Jun 12;14(8):2285–97. doi: 10.1074/mcp.M115.051177 (PMC4528253; doi:10.1074/mcp.M115.051177)
Supplement: Supplemental Data [file supp_M115.051177_mcp.M115.051177-3.xlsx]

## Sheet: Sheet1
The alignment position is shown - not the target position.
Red line indicates the median position for the average
PTM hotspots with a known function are incidated (**********)
Color formatting is based on value in the cell
ALPHA
aln_pos	average FP score	KNOWN	P10824/1agr/A_fp	P10824/1as0/A_fp	P10824/1as2/A_fp	P10824/1as3/A_fp	P04896/1azs/C_fp	P04896/1azt/A_fp	P10824/1bh2/A_fp	P10824/1bof/A_fp	P10824/1cip/A_fp	P04896/1cs4/C_fp	P04896/1cul/C_fp	P10824/1gdd/A_fp	P10824/1gfi/A_fp	P10824/1gg2/A_fp	P10824/1gia/A_fp	P10824/1gil/A_fp	P10824/1git/A_fp	P10824/1gp2/A_fp	P63096/1kjy/A_fp	P10824/1svk/A_fp	P10824/1svs/A_fp	P04695/1tad/A_fp	P04695/1tag/A_fp	P04695/1tnd/A_fp	P04896/1u0h/C_fp	P63096/1y3a/A_fp	P27600/1zca/A_fp	P27601/1zcb/A_fp	P21279/2bcj/Q_fp	P63096/2gtp/A_fp	P04896/2gvd/C_fp	P04896/2gvz/C_fp	P08754/2ihb/A_fp	P63096/2ik8/A_fp	P08754/2ode/A_fp	P63096/2om2/A_fp	P21279/2rgn/A_fp	P08754/2v4z/A_fp	P63096/2xns/A_fp	P18064/2xtz/A_fp	P10824/2zjy/A_fp	P10824/2zjz/A_fp	P27601/3ab3/A_fp	P04896/3c14/C_fp	P04896/3c15/C_fp	P04896/3c16/C_fp	P18872/3c7k/A_fp
621	23592.9	**********	23176.4	24075	25794.1	27344.7	22135.4	24914.2	26245.4	24778	27822.1	22659.5	23246.1	24175.8	18201	25185.7	21327.3	19932.6	21932.6	25324	24515.9	16210.5	27265.7	20524.4	19226.5	20313.3	25459.2	28666.6	34275.3	26100.9	21522.8	19846.3	23652.7	27218.9	19441.8	22607.5	17610.3	24752	30008.2	20124	29402.9	21545.7	22063.6	21355.4	25037	25456.1	23931.4	21945	20069.9
618	19963.2	**********	19610.8	20371.1	21825.8	23137.8	18729.9	21081.3	22207.7	20966	23541.8	19173.4	19669.8	20456.5	15400.9	21311	18046.2	16866.1	18558.3	21428	20744.2	13716.6	23071	17366.8	16268.6	17188.2	21542.4	24256.3	29002.2	22085.4	18211.6	16793	20013.8	23031.4	16450.7	19129.4	14901	20944	25391.5	17028	24879.4	18231	18669.2	18069.9	21185.1	21539.8	20249.7	18568.9	16982.2
1070	5323.97	**********	3655.12	3079.44	1036.56	14724.1	7528.64	6206.48	3624.88	13342	3264.24	7118.16	7100.24	13017.8	4022.48	2638.16	4239.2	3866.8	1165.92	2605.68	1375.36	3978.8	3263.68	3535.28	3986.64	3393.04	5929.84	2338.56	3716.72	14054.3	3884.72	3633.84	5648.72	5379.92	3898.72	3954.16	4189.36	1760.64	4107.04	4025.84	2097.76	5577.04	3589.6	11499	3641.12	7159.6	6611.92	848.96	4056.08
673	3147.97	**********	893.92	3703.84	3968.32	1032.64	3405.44	3832.96	4037.76	1092	4280.32	3486.08	3576.32	1096.48	2800.16	748.8	3281.12	3066.56	3374.24	724.64	3771.68	2493.92	4194.72	3157.6	2957.92	3125.12	3916.8	4410.24	5273.12	4015.52	3311.2	3053.28	3638.88	4187.52	2991.04	3478.08	2709.28	3808	4616.64	3096	4523.52	3314.72	3394.4	3285.44	3851.84	3916.32	3681.76	3376.16	3087.68
1243	3064.17		1467.68	3703.84	3968.32	2730.88	1058.4	3547.68	4037.76	3321.6	4280.32	3486.08	3576.32	2475.36	2800.16	3874.72	3281.12	3066.56	3374.24	3896	1320	2493.92	4194.72	3157.6	2957.92	614.4	3916.8	4410.24	5273.12	3301.12	2855.04	3053.28	3638.88	4187.52	1642.24	3478.08	2709.28	915.2	2373.44	3096	4523.52	1953.12	3394.4	1249.44	3573.28	3916.32	3681.76	3376.16	3087.68
686	2077.98	**********	1533.5	2314.9	2480.2	1632	1957.9	1317.8	2523.6	1530.9	2675.2	2178.8	2235.2	1637.5	1750.1	1099.4	2050.7	1916.6	2108.9	1070.1	2357.3	1558.7	2621.7	1973.5	1848.7	1953.2	2448	2756.4	3295.7	2509.7	2069.5	1908.3	2274.3	2617.2	1869.4	2173.8	1693.3	2380	2885.4	1935	2827.2	1012.6	2121.5	2053.4	2407.4	2447.7	1969.7	1110.4	1929.8
627	1743.55		767.68	1851.92	1984.16	2103.44	1702.72	1916.48	2018.88	1906	2140.16	1743.04	1788.16	1859.68	1400.08	1047.36	1640.56	1533.28	1687.12	1036	1885.84	1246.96	2097.36	1578.8	1478.96	1562.56	1958.4	2205.12	2636.56	2007.76	1655.6	1526.64	1819.44	2093.76	1495.52	1739.04	1354.64	1904	2308.32	1548	2261.76	1657.36	1697.2	1642.72	1925.92	1958.16	1840.88	1688.08	1543.84
662	1694.47		1176.16	1851.92	1984.16	1653.68	1702.72	1916.48	2018.88	1906	2140.16	1743.04	1788.16	1004.16	1400.08	498.48	1640.56	1533.28	1687.12	588.48	1885.84	1246.96	2097.36	1578.8	1478.96	1562.56	1958.4	2205.12	2636.56	2007.76	1655.6	1526.64	1819.44	2093.76	1495.52	1739.04	1354.64	1904	2308.32	1548	2261.76	1657.36	1697.2	1642.72	1925.92	1958.16	1840.88	1688.08	1543.84
768	1681.06		1310.08	1461.12	1736.96	1436.8	1488	1577.6	1569.92	2408.32	1521.28	1575.68	1512.96	2099.84	1721.6	1766.4	1724.8	1739.52	1708.16	1843.84	1859.2	1511.04	1408.64	1765.76	1872	1415.04	1372.16	1968.64	1626.24	1428.48	1390.72	1370.88	1648.64	1676.16	1549.44	1506.56	1498.24	2031.36	1613.44	1470.08	1873.92	1489.28	1580.16	2029.44	1532.8	1344.64	1239.04	1524.48	1411.84
678	1579.39		600.32	1851.92	1984.16	47.12	1702.72	1916.48	2018.88	499.6	2140.16	1743.04	1788.16	40.2	1400.08	680.64	1640.56	1533.28	1687.12	713.84	1885.84	1246.96	2097.36	1578.8	1478.96	1562.56	1958.4	2205.12	2636.56	2007.76	1655.6	1526.64	1819.44	2093.76	1495.52	1739.04	1354.64	1904	2308.32	1548	2261.76	1657.36	1697.2	1642.72	1925.92	1958.16	1840.88	1688.08	1543.84
806	1422.12		1294.32	1327.2	1373.04	1527.12	2595.6	2708.88	1285.2	1484.64	1376.64	1503.12	2028.48	1349.52	1452.24	1360.32	1371.6	1502.4	1284.24	1563.12	1178.88	1273.92	1296.48	706.32	656.16	679.68	3282.24	1353.84	790.08	887.76	866.16	1458.24	2682	2938.08	1497.6	1345.92	1384.8	1386.48	977.28	1449.36	1461.84	1287.36	1521.6	1165.68	797.76	2165.28	2328.48	490.32	1129.44
1056	1321.31		97.4	802.4	996	80.5	1782.4	1856.8	842.72	96.98	841.44	1860.8	1681.28	76.3	1022.24	1260.48	1032	1127.2	948.32	1142.88	809.44	812.48	81	97.6	904.64	98.6	1752	952.16	2790.08	3217.6	3255.36	863.68	1623.68	1572.16	1183.68	1062.56	946.56	835.84	2337.6	984.8	1016.96	3314.72	911.2	804.96	2992	1650.56	1603.04	54.66	2491.36
783	909.578		78.18	73.24	97.3	87.78	3405.44	3832.96	76.34	93.9	82.08	3486.08	3576.32	78.1	79.74	87.14	80.42	80.1	86.32	87.62	1040	79.36	76.42	931.2	90.78	909.44	3916.8	800.48	86.32	58.56	93.24	1032.64	3638.88	4187.52	99.46	1281.28	811.68	808.32	918.72	814.72	963.04	885.12	82.34	88.2	55.88	3916.32	3681.76	1673.6	1147.36
1040	904.509		892.16	753.84	1004.16	1228.24	584.48	687.44	708.56	975.6	736.48	679.2	567.68	1042	647.92	767.68	829.36	819.28	1223.68	834.72	958.16	887.36	798.8	702.4	1085.2	770	672.48	967.52	1090	2007.76	717.84	896.24	565.76	716.48	924.88	984.56	911.2	1027.44	885.36	912.96	989.28	819.76	658.24	969.36	1402.48	678.64	661.6	617.28	946.24
1206	817.011		712.48	716.08	857.04	662.4	429.44	484.48	733.12	691.12	698.72	417.52	332.64	646	783.44	1000.56	812.56	940.48	1054.72	959.36	846.32	823.68	706.88	1162.08	944.32	1496.16	433.12	810.32	823.44	984.56	856.96	736	404.88	383.28	763.76	687.68	754.16	839.12	1001.28	367.92	1259.76	525.12	783.28	411.68	1925.92	412.4	475.44	1182.32	882.72
1245	755.035		166.96	925.96	992.08	79.64	528.56	958.24	1009.44	96.12	1070.08	871.52	894.08	87	700.04	968.68	820.28	766.64	843.56	974	942.92	623.48	1048.68	789.4	739.48	271.76	979.2	1102.56	1318.28	1003.88	827.8	763.32	909.72	1046.88	747.76	869.52	677.32	952	785.72	774	1130.88	417.96	848.6	179.72	962.96	979.08	920.44	844.04	771.92
625	680.563		668.55	694.47	744.06	788.79	638.52	718.68	757.08	714.75	802.56	653.64	670.56	697.38	525.03	726.51	615.21	574.98	632.67	730.5	707.19	467.61	786.51	592.05	554.61	585.96	734.4	826.92	988.71	752.91	620.85	572.49	682.29	785.16	560.82	652.14	507.99	714	865.62	580.5	848.16	621.51	636.45	616.02	722.22	734.31	690.33	633.03	578.94
652	659.14		#VALUE!	#VALUE!	#VALUE!	#VALUE!	#VALUE!	#VALUE!	#VALUE!	#VALUE!	#VALUE!	#VALUE!	#VALUE!	#VALUE!	#VALUE!	#VALUE!	#VALUE!	#VALUE!	#VALUE!		#VALUE!	#VALUE!	#VALUE!	#VALUE!	#VALUE!	#VALUE!	#VALUE!	#VALUE!	659.14	#VALUE!	#VALUE!	#VALUE!	#VALUE!	#VALUE!	#VALUE!	#VALUE!	#VALUE!	#VALUE!	#VALUE!	#VALUE!	#VALUE!	#VALUE!	#VALUE!	#VALUE!	#VALUE!	#VALUE!	#VALUE!	#VALUE!	#VALUE!
655	659.14		#VALUE!	#VALUE!	#VALUE!	#VALUE!	#VALUE!	#VALUE!	#VALUE!	#VALUE!	#VALUE!	#VALUE!	#VALUE!	#VALUE!	#VALUE!	#VALUE!	#VALUE!	#VALUE!	#VALUE!		#VALUE!	#VALUE!	#VALUE!	#VALUE!	#VALUE!	#VALUE!	#VALUE!	#VALUE!	659.14	#VALUE!	#VALUE!	#VALUE!	#VALUE!	#VALUE!	#VALUE!	#VALUE!	#VALUE!	#VALUE!	#VALUE!	#VALUE!	#VALUE!	#VALUE!	#VALUE!	#VALUE!	#VALUE!	#VALUE!	#VALUE!	#VALUE!	#VALUE!
773	607.403		286.2	306.54	339.66	338.58	373.14	411.66	261.9	320.49	344.16	4060.08	3731.04	247.77	318.78	225.54	345.33	286.11	296.82	296.73	314.82	324.63	327.78	361.53	237.24	320.04	299.79	310.86	328.86	242.1	330.12	353.79	369.72	4152.24	327.78	395.1	316.26	331.74	313.74	321.12	309.78	319.68	370.71	270.63	266.31	437.4	415.8	8624.88	245.07
1146	556.877		764.04	506.6	767.16	864.24	612.68	737.96	491.68	818.72	494.28	710.12	724.44	818.32	606.84	634.08	589.36	598.28	608.32	740.56	273.68	596.24	539.32	652.56	372.08	657.04	677.04	836.8	299.04	354.44	332.88	422.48	601.12	774.48	316.88	414.08	618.48	476.48	332.8	552.96	538.96	471.4	457.12	529.96	322.08	624.04	621.84	368.24	632.52
1003	555.026		453.12	604.16	500.32	509.6	539.52	578.08	505.76	594.4	512.8	624.8	557.6	552.16	545.92	377.92	611.2	597.6	459.68	405.76	481.28	499.2	483.68	546.72	546.56	532.48	496.96	572.16	651.68	633.12	597.44	519.36	514.72	475.04	523.52	544.16	505.76	518.72	591.04	502.56	564.8	523.2	511.36	537.76	534.4	576.48	527.04	1523.36	535.36
1057	538.85		489.52	513.16	646.12	449.2	772.32	865.84	510.32	490.8	587.6	863.2	894.08	426.32	607.08	615.08	600.64	584.84	612.92	616.08	570.44	545.84	568.36	545.04	531.32	528.24	837.44	606.48	838.52	533.32	308.76	467.8	835.6	849.76	351.48	249.2	349.88	548.6	433.84	598.36	617.44	264.2	605.4	413.36	519.04	907.08	836.2	129.12	662.12
1039	511.836		440.4	378.64	672.48	775.84	343.36	354.48	359.92	461.2	376.64	370.8	371.84	812.96	389.36	607.6	412.64	426.24	648.88	621.44	655.6	411.92	348.72	606.96	718.72	329.92	327.12	612	423.2	454.16	371.6	487.76	373.28	313.76	465.2	478.72	454.56	726.4	488.72	433.36	722.56	430.64	354.72	540.72	429.2	433.6	345.12	129.04	432.88
685	404.222	**********	10.15	462.98	496.04	231.42	425.68	378.7	504.72	359.5	535.04	435.76	447.04	220.48	350.02	218.38	410.14	383.32	421.78	197.86	471.46	311.74	524.34	394.7	369.74	390.64	489.6	551.28	659.14	501.94	413.9	381.66	454.86	523.44	373.88	434.76	338.66	476	577.08	387	565.44	200.02	424.3	410.68	481.48	489.54	460.22	422.02	385.96
679	403.905		91.98	462.98	496.04	183.26	425.68	479.12	504.72	192.58	535.04	435.76	447.04	177.22	350.02	178.34	410.14	383.32	421.78	154.26	471.46	311.74	524.34	394.7	369.74	390.64	489.6	551.28	659.14	501.94	413.9	381.66	454.86	523.44	373.88	434.76	338.66	476	577.08	387	565.44	414.34	424.3	410.68	481.48	489.54	460.22	422.02	385.96
769	399.702		352.96	335.44	372	421.84	378.48	360.32	383.68	404.72	360.4	403.84	401.28	466.08	399.28	482.32	377.84	415.12	411.12	468.72	542.48	383.84	334.72	443.6	523.36	348.48	371.12	386	360.32	406.08	329.2	382.56	365.36	311.92	349.28	368.88	344.16	607.52	436	330.96	566.32	344	340.64	381.28	371.92	384.64	391.2	205.2	323.92
784	398.027		40.97	34.12	31.93	35.08	1702.72	1916.48	33.63	34.59	34.63	1743.04	1788.16	30.39	38.9	38.04	35.37	36.22	42.13	40.16	39.78	35.06	34.14	38.09	41.83	39.92	1958.4	42.28	889.36	642.88	36.09	44.12	1819.44	2093.76	37.75	403.44	39.26	40.69	37.29	41.11	41.45	499.6	36.2	38.88	492.48	1958.16	1840.88	756.88	44.81
954	335.928		356.68	143.52	256.2	365.28	162.12	224.76	129.68	374.64	140.8	190.4	178.44	361.68	139.32	463.16	136.08	157.44	212.64	454.84	304.88	136.96	135	270.92	365.08	234.88	154.2	1102.56	547.12	782.08	336.12	763.32	158.48	187.32	260.88	869.52	241.28	323.4	255.44	285.4	197.24	517.24	123.84	821.36	840.4	177.72	194	71.32	731.28
1000	305.365		62.82	94.95	81.51	77.52	56.01	65.97	86.73	75.33	90.3	62.55	54.21	68.85	96.75	95.25	96.03	85.2	76.11	87.81	87.69	85.23	86.97	64.77	45.9	71.1	58.92	79.83	1262.64	1779.36	149.4	90.42	68.58	60.57	91.14	84.84	73.08	92.16	1341.84	69.81	92.37	66.48	82.23	78.09	1342.08	53.76	56.52	3195.6	74.01
803	304.842		21.1	21.24	24.38	21.9	1225.12	2323.04	23.28	23.14	24.04	1300.64	1335.04	20.44	25.6	19.76	24.46	25.8	22.12	24.32	25.82	23.86	22.96	37.26	26.9	36.88	1026.08	22.02	62.24	833.12	78.94	30.68	2226.4	1474.56	28.36	29.06	26.74	24.34	61.6	28	26.1	49.74	24.06	20.26	79.66	1206.56	1277.92	75.18	39.58
1112	293.144		357.15	197.4	404.91	407.61	186.51	187.44	236.58	397.35	419.25	221.79	197.28	281.31	238.62	431.67	319.14	302.13	491.19	413.64	420.12	279.03	333.39	324.66	414.72	267.54	183.66	415.11	200.64	209.58	121.98	86.22	170.94	186.15	373.65	216.36	196.32	470.16	121.86	343.47	463.92	198.84	394.5	330.96	203.88	207.99	206.76	104.97	323.61
831	277.901		439.12	263.02	270.32	413.84	146.74	132.2	400.4	332.74	378.56	136.02	140.06	322.54	269.24	413.88	260.64	283.48	244.12	446.3	351.94	235.02	308.96	278.38	259.86	266.8	164.5	297.54	94.84	285.54	327.04	381.66	155.52	182.5	128.1	311	141.42	375.46	374.88	231.82	419.76	55.12	293.5	404.36	279.6	151.32	135.64	228.28	114.24
615	248.633		#VALUE!	#VALUE!	#VALUE!	#VALUE!	#VALUE!	#VALUE!	#VALUE!	#VALUE!	#VALUE!	#VALUE!	#VALUE!	#VALUE!	#VALUE!	#VALUE!	#VALUE!	#VALUE!	#VALUE!		#VALUE!	#VALUE!	#VALUE!	#VALUE!	#VALUE!	#VALUE!	#VALUE!	#VALUE!	329.57	250.97	206.95	#VALUE!	#VALUE!	#VALUE!	#VALUE!	#VALUE!	#VALUE!	#VALUE!	288.54	#VALUE!	#VALUE!	#VALUE!	#VALUE!	#VALUE!	240.74	#VALUE!	#VALUE!	#VALUE!	#VALUE!
1208	231.075		238.18	219.62	208.58	169.2	280.74	237.96	238.92	181.16	173.64	265.2	228.88	207.14	223.92	165.22	234.12	221.34	226.52	169.8	166.08	225.58	195.08	219.32	196.06	192.92	266.8	170.3	169.18	501.94	#VALUE!	225.32	234.14	256.24	201.98	203.88	220.22	172.22	#VALUE!	244.7	206.38	268.1	209.66	206.52	481.48	300.88	327.48	7.4725	#VALUE!
1152	228.408		82.64	84.24	100.88	84.8	436.48	448.72	94.16	96.16	101.04	507.2	485.6	73.68	99.84	76.88	101.76	101.28	89.36	81.2	101.76	99.52	98	93.84	93.04	87.12	440.16	87.44	515.84	469.52	452.4	99.6	509.52	583.36	98	86.72	98.8	101.04	391.84	96.24	104.96	82.4	101.44	78.32	458.32	446.64	441.52	834.24	73.36
766	206.726		184.8	152.4	190.16	144	169.52	166.88	158.24	175.2	162.16	175.04	154.32	159.68	182.08	160.16	178.56	195.68	179.6	165.76	151.52	158.8	156.8	177.36	172.08	158	173.68	173.44	178.16	142.56	156.96	164.56	132.8	157.76	164.48	158.96	161.44	171.92	189.6	165.04	170.64	178.64	180.56	181.04	130.72	160.88	133.04	3319.68	161.52
1248	206.287		87.78	231.49	248.02	109.76	212.84	239.56	252.36	107.77	267.52	217.88	223.52	99.66	175.01	242.17	205.07	191.66	210.89	243.5	235.73	155.87	262.17	197.35	184.87	195.32	244.8	275.64	329.57	250.97	206.95	190.83	227.43	261.72	186.94	217.38	169.33	238	288.54	193.5	282.72	207.17	212.15	137.2	240.74	244.77	230.11	211.01	192.98
684	191.314		18.23	231.49	248.02	12.53	212.84	239.56	252.36	15.94	267.52	217.88	223.52	12.29	175.01	26.87	205.07	191.66	210.89	25.86	235.73	155.87	262.17	197.35	184.87	195.32	244.8	275.64	329.57	250.97	206.95	190.83	227.43	261.72	186.94	217.38	169.33	238	288.54	193.5	282.72	187.88	212.15	205.34	240.74	244.77	230.11	211.01	192.98
1240	182.897		10.78	462.98	182.58	123.54	5.49	7.685	258.74	139.38	168.94	203.48	303.84	123.58	350.02	134.06	410.14	383.32	129.76	122.28	105.12	311.74	161.84	363.3	369.74	238.8	124.5	551.28	206.56	12.005	170.38	139.42	454.86	125.88	121.88	122.8	137.06	104.64	100.36	156.34	154.2	132.3	118.92	133.86	101.34	202.14	134.74	422.02	295.8
1046	179.296		197.5	144.28	143.76	157.42	199.76	204.08	165.1	176.26	128.4	230.7	251.38	152.6	140.26	149.94	141.74	132.56	145.8	145.94	230.98	194.22	149.96	151.22	210.06	190.02	166.36	150.04	166.98	119.9	148.18	188.98	266.4	214.42	175.04	224.86	226.18	220.5	160.7	182.44	211.96	200.16	180.5	157.42	136.12	260.44	221.76	127.24	197.18
687	175.308		42.32	231.49	248.02	21.6	111.2	103.71	252.36	23.65	267.52	217.88	223.52	21.23	175.01	42.67	205.07	191.66	210.89	42.94	139.74	155.87	262.17	197.35	184.87	195.32	244.8	275.64	329.57	250.97	206.95	190.83	227.43	261.72	186.94	217.38	169.33	125.22	90.24	193.5	282.72	61.24	212.15	113.59	240.74	244.77	206.55	55.44	192.98
953	158.092		127.16	92.56	121.38	118.3	264.2	267.8	74.18	119.98	79.9	267.5	270.7	101.28	84.76	94.42	69.02	85.98	120.58	93.64	116.56	75.98	85.92	224.58	222.02	232.56	254.52	551.28	79.78	107.28	#VALUE!	381.66	245.98	266.1	106.34	434.76	80.8	125.22	#VALUE!	114.74	108.96	234.12	70.62	410.68	91.48	262.14	261.56	31.62	113.2
811	156.566		46.6	35.92	37.78	44.12	856	82.98	36.78	51.84	37.04	97.66	99.14	47.9	41.86	42.22	39.64	39.58	34.02	44.18	48.24	36.8	33.72	67.86	66.94	63.78	96.26	64.24	26.84	27.5	55.54	70.76	85.78	79.08	42	61.4	42.5	44.28	64.26	47.4	51.06	59.3	40.98	63.5	26.08	814.88	959.52	3042.08	31.72
982	152.157		216.62	204.92	259.62	108.12	156.54	176.18	215.3	115.34	9.3925	173.54	150.96	209.98	188.38	159.6	175.12	199.06	176.58	140.1	135.76	187.6	106.7	12.045	113.34	115.06	147.42	124.94	12.23	201.26	208.1	161.36	157.18	139.82	142.58	199.54	178.14	125.96	151.8	9.2425	211.48	164.08	173.92	115.86	177.02	160.94	164	199.04	12.43
1016	124.953		22.535	211.8	24.525	202.64	21.44	20.655	209.64	218.48	219.04	23.395	22.38	24.32	227.24	20.67	215.04	228.24	24.975	21.105	23.465	218.48	22.105	212.8	202.04	212.2	18.775	211.6	17.34	18.255	209.08	226.44	18.065	14.15	24.56	203.6	202.24	24.035	281.16	204.44	22.825	17.23	24.48	23.55	20.835	220.92	22.585	381.16	11.05
1061	116.528		225.38	79.22	76.66	58.66	100.56	102.6	95.98	71.28	91.9	102.98	118.7	59.72	101.52	91.26	166.38	154.62	78.98	107.14	26.92	142.92	103.68	91.42	150.5	251.38	86.98	101.54	105.02	128.5	217.46	78.26	87.8	86.06	36.18	27.4	24.14	150.82	219.72	20.02	172.52	54.4	121.1	172.34	95.64	116.38	122.66	60.44	208.88
1007	101.551		142.62	73.9	142.18	92.02	78.64	63.02	126.32	94.88	121.4	72.64	63.96	85.9	153.72	65.82	130.74	142.52	153.78	71.4	77.76	147.18	118.74	145.24	110.04	137.08	78.8	104.02	85.7	81.68	103.34	149.42	88.84	75.14	139.9	151.66	145.22	70.92	110.14	137.12	74.84	100.62	142.74	120.54	71.58	80.44	83.96	206.4	110.7
837	100.228		83.57	86.63	84.16	79.27	92.35	100.64	99.93	85.72	102.77	119.72	121.24	79.13	101.1	92.52	85.6	86.18	79.21	85.66	102.75	104.18	99.01	90.11	71.99	93.65	93.52	105.77	84.95	119	128.06	95.43	90.24	100.05	102.49	103.42	99.82	106.12	117.55	103	116.22	58.95	87.28	93.15	112.08	88.61	82.87	87.41	105.54
1029	75.8901		64.69	53.45	78.91	59.4	86.01	104.01	59.96	69.13	61.85	99.87	99.74	63.56	65.49	6.0575	65.87	62.75	88.34	5.99375	72.57	62.82	60.38	110	67	107.76	85.4	69.85	95.56	76.16	74.54	71.09	106.81	97.11	72.45	4.525	77.48	78.66	74.48	75.83	58.15	131.35	69.86	51.85	65.75	100	96.02	211.01	98.03
835	75.4107		11.0075	12.375	109.1	9.965	10.9725	104.36	10.6025	12.4725	10.3	101.46	104.66	9.625	10.3675	10.425	104.98	12.4725	11.6025	11.1	12.3325	9.9675	10.575	105.68	101.18	111.58	101.6	103.7	138.26	10.7275	140.92	107.26	12.25	114.98	106.58	109.64	11.9575	100.3	289.76	11.04	10.3925	254.94	11.52	9.475	11.815	12.21	113.22	5.6375	10.6125
1141	75.4085		28.98	37.34	47.02	35.87	45.84	45.03	32.83	47.09	35.61	406.64	408.72	35.96	35.91	37.35	34.03	33.44	42.03	34.98	38.75	35.1	31.22	32.12	28.08	32.76	44.86	45.47	31.89	31.83	28.46	37.14	46.29	44.91	38.74	36.58	33.51	40.29	35.5	32.63	43.06	33.95	31.76	47.56	29.91	48.22	456.72	1470	29.88
812	75.3267		85.88	57.84	81.62	92.5	81.32	109.3	64.84	96.94	80.84	116.94	105.04	86.84	70.68	63.86	86.86	88.48	65.84	57.68	71.78	67.2	69.9	37.24	39.68	38	94.94	95.46	60.96	31.5	91.48	115.78	77.98	111.24	86.38	106.64	91.92	75.52	94.5	96.72	63.14	27.38	76.98	63.34	30.82	82.54	74.64	79.64	44.84
1015	72.3957		68.4	72.35	82.56	74.49	62.54	67.96	73.82	74.58	80.69	72.64	67.7	76.79	78.6	75.48	77.91	81.1	75.29	76.45	69.26	74.33	78.06	53.98	56.09	52.39	55.48	73.89	6.05625	54.99	85.06	80.34	63.15	64.79	78.96	76.07	75.6	73.37	83.02	68.7	76.62	99.22	77.26	65.91	58.34	66.66	68.24	101.61	64.79
1011	66.9745		5.65	6.7	7.02	6.84	140.34	134.92	6.6925	7.36	7.4125	170.12	164.52	6.2325	7.16	5.8225	7.4775	7.72	7.405	6.2	9.205	6.71	6.855	4.39	4.52	4.2025	130.58	7.105	155.72	122.82	195.42	7.25	127.46	152.8	9.31	8.37	8.6875	8.395	156.72	8.7875	8.7075	307.96	7.5425	5.79	137.4	137.46	143.08	5.705	179.3
1219	66.4723		37.46	43.68	45.4	41.92	39.3	43.98	40.1	49.24	42.76	46.88	47.22	43.16	45.2	44.76	44.08	45.9	42.46	46.66	51.28	41.3	41.18	39	41.28	36.74	45.36	43.54	50.52	53.22	37.66	47.18	38.02	41.4	42.62	41.78	41.62	46.72	41.9	40.56	44.92	60.76	41.64	38.06	47.5	43.16	40.78	1755.2	39.04
1019	66.0345		84.49	68.26	76.49	63.2	52.12	60.69	75.35	71.55	70.5	53.59	50.68	56.67	69.51	61.06	67.63	69.87	78.46	58.55	71.59	67.55	60.59	70.01	65.74	74.42	6.01125	77.59	75.07	5.955	84.8	76.19	53.81	6.13875	71.84	87.3	78.53	76.98	79.81	77.85	76.95	73.71	61	63.5	5.58375	62.96	56.69	3.11875	81.51
1115	65.0697		38.65	47.18	50.77	42.21	139.79	136.7	44.6	43.66	47.81	123.62	143.09	42.93	49.91	47.09	53.39	48.97	51.91	50.21	40.72	48.05	46.93	53.86	60.87	61.62	125.88	45.17	57.26	35.23	105.34	45.08	126.44	124.19	43.22	55.72	49.06	42.51	104.93	38.36	48.12	38.72	50.65	52.38	56.26	136.5	138.42	60.24	36.17
1148	63.7116		58.94	70.44	57.51	5.94875	92.78	107.66	68.76	51.53	66.77	109.77	115.51	6.22375	72.38	50.1	69.36	70.23	60.11	6	58.72	65.56	68.55	141.91	5.425	143.34	103.37	54.38	3.5525	3.5	69.06	64.03	90.76	125.44	59.4	57.68	57.65	52.25	69.56	65.47	56.31	76.44	69.67	51.95	2.6275	118.81	116.47	87.39	60.42
840	63.3645		9.34	9.7675	8.5325	8.0775	113.18	136	8.285	8.7025	8.08	143.52	122.72	8.0975	8.4325	9.2725	9.1025	10.115	7.905	9.05	6.79	8.8625	7.65	110.46	122.36	147.58	124.82	9.495	136.28	114.9	153.4	9.9425	125.44	129.96	9.3275	9.36	6.63	6.145	209.94	6.2075	7.6325	7.5425	7.2225	8.035	108.68	128.2	113.78	6.4825	237.76
959	59.6659		39.53	16.27	27.54	26.86	#VALUE!	#VALUE!	17.06	25.21	17	#VALUE!	#VALUE!	26.35	18.5	26.54	17.02	16.56	26.67	32.14	29.15	19.16	16.79	27.93	30.13	27.81	#VALUE!	275.64	#VALUE!	49.97	103.43	190.83	#VALUE!	#VALUE!	26.01	217.38	22.8	28.5	85.85	41	36.6	33.22	19.1	205.34	35.43	#VALUE!	#VALUE!	#VALUE!	88.73
1026	59.0532		5.9925	50.14	59.03	65.81	94.29	97.97	51.19	59.22	50.78	88.42	93.33	55.03	6.07125	74.18	50.72	50.56	66.97	67.72	64.29	56.45	51.04	61.64	6.17375	67.2	89.48	62.2	95.95	60.56	60.14	76.84	100.91	72.47	54.86	67.11	56.65	64.28	5.92625	54.68	65.78	65.42	50.35	71.43	5.1575	90.2	97.83	107.49	79.39
1134	58.2271		34.57	37.53	42.52	36.4	42.27	34.81	39.35	43.12	41.76	40.44	36.75	32.13	39.98	36.4	40.19	37.03	40.58	40.65	37.69	39.78	40.71	43.53	44.59	40.79	38.1	36.34	38.51	34.31	40.51	41.47	36.18	39.46	40.19	39.99	38.49	38.08	44.01	30.8	36.45	49.41	38.87	38.51	39.5	35.22	36.77	15.46	34.43
1012	52.2103		27.72	31.88	36.82	29.65	34.99	32.05	31.04	34.46	34.94	35.06	34.84	30.72	34.09	32.65	36.07	36.73	34.22	33.9	38.02	31.94	31.81	36.98	36.8	37.06	30.72	32.82	35.39	36.91	37.5	37.51	26.66	35.97	34.79	36.25	33.53	39.67	36.14	32.35	41.63	41.64	34	31.13	40.39	29.79	33.62	606.24	34.68
763	42.7785		27.95	31.56	52.94	49.53	34.32	38.1	29.95	64.66	33.99	37.01	34	64.06	34.86	60.86	33.89	34.22	58.07	52.64	71.76	30.84	31.94	32.18	61.2	30.8	31.99	62.98	35.74	49.56	28.78	34.36	31.24	28.15	32.19	31.57	31.59	72.62	35.22	32.52	60.37	30.42	33.21	73.12	33.34	33.2	30.04	18.51	31.9
994	31.1208		13.14	17.7	17.36	15.34	22.48	21.14	18.88	19.92	19.66	25.18	21.96	14.46	21.36	15.36	21.82	19.58	17.04	15.16	18.18	18.54	18	17.2	16.74	15.72	21.74	17.32	22.86	19.76	17.24	16.96	20.78	18	18.96	17.48	17.02	17.78	17.76	17.84	17.82	33.9	21.16	16.8	21.42	20.92	23.1	920	17.18
1182	25.0578		4.2825	4.75375	4.94125	4.8025	2.76125	2.705	5.0675	5.18375	4.7975	3.1775	2.99625	4.75	5.31875	4.0225	5.165	5.105	4.99375	4.16625	4.8675	4.705	4.72375	80.8	72.32	74.11	2.655	4.71125	195.93	144.34	67.75	4.97375	2.75125	2.4525	5.055	4.77125	4.59875	4.545	92.01	4.61	4.31	65.83	4.91625	4.7	68.76	3.1325	2.78875	52.09	5.00375
1181	25.0199		#VALUE!	#VALUE!	#VALUE!	#VALUE!	4.315	5.675	#VALUE!	#VALUE!	#VALUE!	5.6525	5.3125	#VALUE!	#VALUE!	#VALUE!	#VALUE!	#VALUE!	#VALUE!		#VALUE!	#VALUE!	#VALUE!	#VALUE!	#VALUE!	#VALUE!	4.4275	#VALUE!	8.805	6.91	111.72	#VALUE!	5.33	4.365	#VALUE!	#VALUE!	#VALUE!	#VALUE!	114.06	#VALUE!	#VALUE!	5.6975	#VALUE!	#VALUE!	7.3675	5.6225	4.2775	104.18	#VALUE!
1013	18.3949		14.77	16.54	18.84	15.72	14.89	14.5	16.18	19.3	18.66	16.58	15.64	16.1	19.22	15.28	19.36	19.47	18.01	16.59	19.92	17.93	17.66	17.68	18.53	17.68	12.94	18.37	14.17	13.74	22.4	18.42	13.37	13.06	19.01	17.45	16.99	19.08	23.94	16.6	21.43	35.19	18.45	15.38	14.93	14.88	14.16	24	16.09
1236	18.1453		7.15	9.8375	6.1825	6.55	6.375	10.1975	9.11	7.5825	8.255	5.9	6.41	7.02	10.2575	8.4025	104.82	132.46	6.32	7.765	5.345	11.2725	8.83	10.6175	11.5825	9.435	5.025	8.8875	8.4175	6.805	10.045	7.0925	154.68	6.6775	7.3975	6.64	7.73	5.0925	9.3925	7.1275	6.7975	9.515	8.84	6.0325	7.2625	6.87	5.7275	422.02	7.195
1203	17.863		5.4525	6.2825	5.8725	6.56	4.0675	3.605	6.195	6.4225	6.575	4.285	3.455	6.0675	6.745	6.1875	6.355	6.71	4.9	6.055	6.5175	6.69	6.4525	5.505	4.2575	5.425	3.8675	6.24	145.04	11.595	9.2975	6.21	3.4875	4.1025	7.125	6.3625	6.8875	6.77	11	7.6175	7.67	10.4375	6.75	7.2625	139.02	3.1425	3.41	7.27	11.8925
1021	14.7974		3.49625	3.5225	3.34375	2.78125	57.99	67.31	3.1275	3.34375	2.96875	65.37	64.83	2.7025	3.67375	3.5925	4.11125	3.40625	3.4175	3.2575	3.255	3.405	3.37625	3.98625	4.66375	5.09375	86.76	3.30875	3.1525	3.9375	4.5675	3.89875	57.01	66.1	3.9825	4.59625	3.65125	3.465	3.1075	3.2725	3.87	2.08875	3.62125	3.63875	3.09375	58.36	58.05	96.98	3.99875
1187	3.88753		3.10625	3.76875	5.5975	4.46375	4.19	3.24375	4.37	4.065	4.565	4.36625	3.83625	3.575	4.115	4.115	4.99625	3.53125	5.1625	4.03	4.885	4.8525	4.5225	3.0875	2.79	3.64375	3.37875	3.535	1.83	2.325	4.84125	5.28875	3.9725	3.4075	3.9375	4.98125	3.58	4.805	3.41625	3.2425	3.53375	3.84375	4.5625	3.25875	2.64125	4.31875	3.84625	2.62625	4.0025
BETA
aln_pos	average FP score	KNOWN	P62871/1a0r/B_fp	P62871/1b9x/A_fp	P62871/1b9y/A_fp	P62871/1gg2/B_fp	P62871/1gp2/B_fp	P62871/1omw/B_fp	P62871/1tbg/A_fp	P62871/1xhm/A_fp	P62871/2bcj/B_fp	P62881/2pbi/B_fp	P62871/2trc/B_fp	P62871/3cik/B_fp	P62871/3krw/B_fp	P62871/3krx/B_fp	P62871/3psc/B_fp	P62871/3pvu/B_fp	P62871/3pvw/B_fp	P54311/3sn6/B_fp	P62871/3uzs/B_fp	P62871/3v5w/B_fp	P62873/4kfm/B_fp	P62871/4mk0/B_fp	P62873/4pnk/B_fp
52	11410.8		16345.9	12739.2	11737.9	7182.72	9770.88	11107.2	6002.88	8868.48	11021.8	8503.68	12054.7	8645.76	28185.6	28364.2	12133.4	10916.2	10013.8	7900.8	11768.6	5568.96	10974.7	5699.52	6940.8
344	2050.48	**********	2731.68	1753.92	2165.28	1803.6	1759.2	1987.2	1698.48	1685.52	1753.68	63.06	2476.32	2183.28	2392.08	2458.8	2437.2	2300.16	2110.8	1647.84	2453.28	2127.84	1906.56	2339.28	2926.08
183	1808.57	**********	2243.76	1296.08	1289.28	1979.6	1943.68	1779.44	805.36	2164.56	1807.12	265.52	1294.48	2219.2	2348.8	2363.68	2240.32	2172.32	2167.12	719.2	2310.32	2095.52	1756.72	2265.12	2069.84
75	1528.55		1521.12	1892.16	1700.4	1263.84	1488	1585.2	1584.96	1315.2	1275.12	2548.32	1724.4	1288.56	1387.2	1240.32	1438.32	1396.32	1428.48	1668	1767.84	1315.92	1401.6	1458	1467.36
141	1429.88		1340.96	1535.2	1207.84	1184.8	1263.2	1433.28	1040.32	2452.48	1064.96	2663.84	1630.56	1314.4	1433.6	1476.32	1398.72	1405.76	1376.64	1285.6	1423.36	1242.72	1233.76	1193.76	1285.12
73	1086.87		893.76	1299.44	1275.28	984.4	1116.88	1410.4	653.76	742.4	1292.48	1195.44	1307.2	1044.32	933.12	1143.36	1267.28	1294.4	1306.4	1357.44	1086.64	725.68	1134.48	773.92	759.52
65	922.017		972.48	624.08	666.16	1335.76	1202.72	941.76	1140.4	895.12	810.88	233.2	612.32	980.16	1005.84	998.24	964.16	685.52	1180.16	1093.36	973.92	913.6	961.68	1095.44	919.44
137	691.391		714.8	716.48	734.8	656.88	638.16	618.56	730.08	768.4	780.64	335.92	761.68	680.48	685.84	721.92	644.96	660.48	652.48	823.6	699.12	709.12	787.68	675.84	704.08
267	560.32	**********	507.68	549.44	580.64	494.56	494.4	517.92	567.68	496.64	521.44	1137.92	560.64	537.76	555.2	588.8	544.48	465.6	498.24	477.76	712.32	521.44	519.2	531.52	506.08
138	500.56		496.16	417.44	454.56	438.32	488.16	437.44	497.28	449.92	347.92	1581.52	399.12	405.84	445.04	439.36	399.76	424.88	458	425.68	525.92	416.08	486.72	533.12	544.64
79	467.496		504.16	472.48	479.92	444.16	436.08	474	430.16	428.96	539.92	107.76	467.2	487.12	492.8	555.12	494.88	474.88	485.2	432.56	615.12	506.16	512.96	443.6	467.2
139	408.11		42.05	44.78	47.81	415.2	47.44	582.32	481.12	45.65	509.2	588	46.81	627.36	616.8	589.92	602.48	581.6	580.8	540.96	606.56	406	481.92	431.52	470.24
399	296.697		79.88	78.22	85.06	78.74	71.06	86.88	79.14	75.8	71.72	3900.16	74.58	80.78	77.88	84.08	89.88	78.08	85.12	89.08	1222.08	78.72	84.58	90.34	82.18
81	219.397		37.66	38.75	42.76	40.86	39.67	450.16	32.79	43.26	462.08	12.53	40.01	49.34	416.96	49.79	447.2	451.92	444.88	461.68	493.76	441.36	40.55	458.24	49.91
415	202.72		39.8	46.82	45.44	30.74	34.18	28.72	32.06	49.2	30.26	3900.16	47.08	28.82	32.2	32.42	30.28	32.1	33.34	29.2	32.18	31.64	33.76	29.24	32.92
302	119.44		112.38	113.84	115.86	107	116.92	127.54	111.04	115.12	114.68	141.74	112.88	128.74	123.78	130	121.28	121.8	124.74	117.62	124.82	119.36	119.5	116.32	110.16
78	113.577		130.66	113.98	119.8	120.5	130.5	110.86	126.36	102.4	106	24.1	137.6	112.66	108.24	116.18	119.64	116.08	116.42	107.1	135.6	110.52	131.76	105.76	109.54
63	106.396		88.05	137.29	135.94	112.61	103.8	113.72	93.72	61.3	111.47	50.89	137.21	86.53	111.24	115.32	100.47	103.86	92.25	129.92	127.44	75.62	115.19	113.18	130.09
120	72.2317		66.8	64.21	71.62	67.1	62.75	67.85	54.61	73.4	75.9	66.43	62.36	69.25	77.05	79.69	72.52	72.72	75.1	54.94	119.04	67.01	64.79	81.34	94.85
74	62.0117		61.75	64.14	62.57	54.54	48.26	67.22	65.7	60.23	59.76	42.84	66.75	63.58	75.6	70.79	67.68	58.6	58.97	54.56	65.82	63.42	58.52	65.73	69.24
66	50.3327		4.805	62.31	62.92	52.89	50.65	53.08	59.79	5.35125	71.4	1.5225	63.48	54.29	71.28	66.34	54.6	5.9725	5.99125	64.81	86.41	69.68	55.23	68.12	66.73
272	27.7804		20.8	20.87	22.76	21.13	22.95	27.39	21.25	24.08	35.99	27.02	19.31	31.97	29.78	30.07	31.94	30.87	31.38	31.52	44.41	29.54	27.62	29.31	26.99
270	21.0278		19.42	19.57	21.28	19.82	21.16	20.48	18.54	22.7	20.66	24.21	17.92	19.8	20.66	21.28	21.43	21.9	21.4	23.08	26.84	20.37	20.1	19.92	21.1
205	17.9148		15.45	18.08	18.06	13.81	15.56	18.74	14.71	16.66	18.83	28.74	18.55	17.52	18.41	19.34	18.24	16.65	18.05	16.83	18.63	16.22	17.28	17.46	20.22
126	17.487		15.16	15.48	15.92	15	15.22	17.92	17.34	14.8	17.9	18.16	15.7	20.2	21.06	22.56	19.4	19.56	18.32	16.42	16.6	17.76	17.8	16.52	17.4
GAMMA
aln_pos	average FP score		P02698/1a0r/G_fp	P63212/1gg2/G_fp	P63212/1gp2/G_fp	P63212/1omw/G_fp	P63212/1xhm/B_fp	P63212/3cik/G_fp	P63212/3krw/G_fp	P63212/3krx/G_fp	P63212/3psc/G_fp	P63212/3pvu/G_fp	P63212/3pvw/G_fp	P63212/3sn6/G_fp	P63212/3uzs/G_fp	P63212/3v5w/G_fp	P59768/4kfm/G_fp	P63212/4mk0/G_fp	P63212/4pnk/G_fp
72	24618.1	**********	28309.2	22669.2	22870.8	25040.4	19285.2	24384	25014	25141.2	26056.8	24009.6	25700.4	26394	25098	26152.8	22089.6	25941.6	24350.4
12	4309.44		6043.2	4479.2	5602.4	5406.4	4447.2	4318.8	4042	4083.2	4968	4936	5260	2186	2570.8	4890.4	5593.6	1906.8	2526.4
10	4190.38		144.54	4533.84	4574.16	5008.08	3857.04	4876.8	5002.8	5028.24	5211.36	4801.92	5140.08	2900.64	2321.52	5230.56	4417.92	3078.24	5108.64
44	2634.03		2588.4	2560.56	2903.52	2428.32	2638.56	2555.04	2610.48	2617.2	2489.76	2510.88	2588.88	2591.76	3238.8	2582.64	2780.64	2517.12	2575.92
8	2360.7		1876.32	2266.92	2287.08	2504.04	1928.52	2438.4	2501.4	2514.12	2605.68	2400.96	2570.04	2639.4	1626.36	2615.28	2208.96	2594.16	2554.32
36	1768.1		1464.64	1890.88	1903.2	1202.4	1622.24	1786.4	1563.36	1852	2400.8	1228.96	2286.24	1477.6	2394.72	1856.8	1968.48	1620.48	1538.56
4	1545.6		1545.6	#VALUE!	#VALUE!	#VALUE!	#VALUE!	#VALUE!	#VALUE!	#VALUE!	#VALUE!	#VALUE!	#VALUE!	#VALUE!	#VALUE!	#VALUE!	#VALUE!	#VALUE!	#VALUE!
33	1408.49		892.56	1501.12	1524.72	1205.44	1074.88	1416.64	1501.12	1514.64	1544.64	1271.92	1573.92	1577.2	1673.2	1407.04	1472.64	1448.72	1343.92
66	1335.65		861.12	1511.28	1524.72	1596.8	1285.68	1416.72	1499.84	1530.72	1453.04	1463.04	1482.4	474.24	1065.12	1073.28	1469.68	1729.44	1268.88
5	1180.53		499.44	1133.46	1143.54	1252.02	964.26	1219.2	1250.7	1257.06	1302.84	1200.48	1285.02	1319.7	1254.9	1307.64	1104.48	1297.08	1277.16
9	1139.8		700.74	1133.46	1143.54	1252.02	964.26	1219.2	1250.7	1257.06	1302.84	1200.48	1285.02	1001.04	679.86	1307.64	1104.48	1297.08	1277.16
45	884.555		749.76	748.16	779.84	906.56	906.72	920.16	897.6	870.56	988.48	912	979.04	892.32	1038.72	807.36	804.8	909.6	925.76
7	770.536		460	755.64	762.36	834.68	642.84	812.8	833.8	838.04	868.56	800.32	856.68	879.8	429.36	871.76	736.32	864.72	851.44
61	678.513		1087.92	961.76	861.6	629.68	1285.68	518.08	454.8	457.44	536.08	517.12	495.2	648.88	481.52	490.24	714.24	633.76	760.72
6	591.835		398.91	566.73	571.77	626.01	482.13	609.6	625.35	628.53	651.42	600.24	642.51	659.85	504.96	653.82	552.24	648.54	638.58
28	467.522		349.88	443.28	433.24	445.32	523	531	531.48	535.64	456.92	415.44	452.44	559.88	480.8	485.6	471.64	453.6	378.72
51	227.652		203.12	263.62	257.94	214.18	194.98	220.9	167.54	166.28	301.7	233.84	267.98	257.14	230.2	221.58	251.08	193.18	224.82
56	217.378		563.52	17.4	22.905	211.44	301.04	22.1	216.52	227.56	232.32	243.08	230.24	366.68	237.76	230.68	322.4	226.28	23.5
42	116.924		122.51	108.74	111.11	118.78	92.89	128.12	130.82	128.02	133.5	128.53	137.09	82.66	89.83	121.51	113.66	117.16	122.77
14	51.1055		3.73875	52.68	63.5	78.26	58.35	62.71	62.45	62.86	51.7	53.33	50.72	4.92375	5.08125	63.05	73.33	60.65	61.46
49	38.2641		36.9	42.03	50.12	34.61	37.61	36.03	32.87	32.49	37.3	37.34	43.18	39.83	35.12	35.92	49.33	33.85	35.96
43	29.2294		205	14.895	13.345	19.235	17.91	20.54	20.12	19.605	19.32	18.105	18.855	17.86	17.045	19.79	16.455	19.89	18.93
A-TUB
aln_pos	average FP score	KNOWN	P02550/1ffx/A_fp	P02550/1jff/A_fp	Q2HJ86/1sa0/A_fp	Q2HJ86/1sa1/A_fp	Q2HJ86/1tvk/A_fp	Q2HJ86/1z2b/A_fp	P02550/2hxf/A_fp	P02550/2hxh/A_fp	P02550/2p4n/A_fp	Q2HJ86/2wbe/A_fp	Q2HJ86/2xrp/B_fp	P81947/3dco/A_fp	Q3ZCJ7/3du7/A_fp	Q3ZCJ7/3e22/A_fp	D0VWZ0/3hkb/A_fp	D0VWZ0/3hkc/A_fp	D0VWZ0/3hkd/A_fp	D0VWZ0/3hke/A_fp	P81947/3j2u/A_fp	P02550/3j6e/A_fp	P02550/3j6f/A_fp	P02550/3j6g/A_fp	P02550/3j6p/A_fp	P02550/3j7i/A_fp	Q2XVP4/3j8x/A_fp	Q2XVP4/3j8y/A_fp	D0VWZ0/3n2g/A_fp	D0VWZ0/3n2k/A_fp	D0VWZ0/3ryc/A_fp	D0VWZ0/3ryf/A_fp	D0VWZ0/3ryh/A_fp	D0VWZ0/3ryi/A_fp	D0VWZ0/3ut5/A_fp	P02550/4abo/B_fp	Q2HJ86/4atu/B_fp	Q2HJ86/4atx/B_fp	D0VWZ0/4drx/A_fp	D0VWZ0/4eb6/A_fp	D0VWZ0/4f61/A_fp	D0VWZ0/4f6r/A_fp	P09733/4ffb/A_fp	D0VWZ0/4hna/A_fp	P81947/4i4t/A_fp	P81947/4i50/A_fp	P81947/4i55/A_fp	P81947/4ihj/A_fp	P81947/4iij/A_fp
415	16270.1	**********	11493	18883.3	15258.9	15758.1	16225	15777.8	18881.2	18881.2	18883.3	18884.3	18884.3	18882.2	15264.1	14022.3	14371.8	15699.8	13855.9	15794.5	18885.4	17370.1	18313.4	16424.7	19819.3	19084	17903.6	16973.8	14462.2	14429	16096.1	16287.4	16226.1	16394.6	16549.5	18885.4	18886.4	18884.3	15805.9	15719.6	16223	15797.6	13164.3	16055.5	16185.5	15610.4	15635.4	15459.6	15375.4
177	15210.3	**********	15467.2	16940.8	12334.4	9628.8	17640.8	10776	16939.2	16939.2	16940	16943.2	16939.2	16941.6	7948.8	7848.8	10304.8	13458.4	13878.4	16456.8	16939.2	14814.4	15796.8	18652.8	17436.8	12935.2	17362.4	20147.2	14504.8	13840.8	15831.2	19575.2	16160.8	9924.8	16542.4	16937.6	16941.6	16939.2	7496.8	11311.2	15008	20773.6	18293.6	19696	16440.8	18644.8	17788	16383.2	16288.8
453	13432.2		8107.2	10249.9	18090	11736	7863.12	17271.4	10248.5	10248.5	10249.9	10248.5	10248.5	10250.6	12068.6	16144.6	15961	15312.2	16547.8	15868.8	10253.5	10167.8	9271.44	7578	9698.4	15246	15626.2	18132.5	16211.5	16732.8	19386	19635.1	5571.36	19362.2	5472.72	10250.6	10249.2	10247.8	16026.5	4906.08	18724.3	18696.2	18221.8	17726.4	9635.04	17020.8	10737.4	13492.8	14659.9
340	13330.9	**********	17075.5	12189.8	15408.8	4105.2	12329.7	11779.7	12188.9	12188.9	12188.9	12187.1	12185.4	12190.6	4979.92	14960.9	13193.8	14200.6	15328.7	11589.6	12189.8	8329.2	8771.84	9452.96	11244.6	11236.7	16580.1	15569.8	14576.3	14870.2	16896	16787.8	17150.3	17361.5	18410.5	12186.2	12182.7	12187.1	13470.2	9580.56	17283.2	16820.3	16596.8	17656.3	13080.3	14094.1	12854.2	12129	15807.4
408	11796	**********	9968	9797.76	11889.9	11195.5	8654.24	12093.8	9798.88	9798.88	9797.76	9796.64	9798.88	9796.64	10282.7	13773.8	12505.9	11400.5	11122.7	11827.2	9798.88	10851.7	9511.04	8795.36	9282.56	5212.48	6212.64	11193.3	11719.7	11126.1	14031.4	14495	14977.8	13829.8	13634.9	9798.88	9796.64	9797.76	13446.7	13239.5	14701.1	14136.6	11125	13809.6	13664	14048.2	13741.3	13753.6	13907
50	10558.1	**********	5206.88	11858.6	14070	12797.7	12362	13433.3	11857.4	11857.4	11858	11860.2	13005.4	11859.1	12527.8	12556.9	12414.1	11909.5	12870.5	12342.4	11859.1	11264.4	12174.4	13057	12205.8	11858	12153.7	14103	12609	13014.4	15078	7766.64	5117.28	15059.5	13106.8	13006	13004.9	13006	3004.96	13394.1	14563.4	6385.12	4432.4	13787.2	7551.6	7225.12	7185.36	6989.36	7231.84
110	9687.71		8898.72	8772	8984.64	7489.44	9160.8	9117.6	8771.52	8771.52	8772.48	8772.48	8970.24	8772.48	10477.4	10763	7897.44	10009	9822.72	9863.52	8772	9655.2	9538.56	9405.12	9636	9295.68	9428.64	9926.4	9918.72	9599.52	10801.9	10738.6	11218.6	10954.6	11234.4	8968.32	8972.16	8970.72	10684.3	10694.4	11118.7	11034.2	9244.32	11093.8	10887.4	11347.2	10957.4	11062.6	7379.04
51	8529		3239.52	10164.5	12060	10969.4	10596	11514.2	10163.5	10163.5	10164	10165.9	11147.5	10165	10738.1	10763	10640.6	10208.2	11031.8	10579.2	10165	9655.2	10435.2	11191.7	10462.1	10164	10417.4	12088.3	10807.7	11155.2	12924	7963.2	9132.48	12908.2	11234.4	11148	11147	11148	5081.28	11480.6	12482.9	5087.04	7047.36	11817.6	4182.72	4588.32	4667.04	4472.64	3713.76
384	8271.83	**********	6901.76	5056	10149.8	10501.8	4144.64	11225.6	5056	5056	5057.28	5056	5195.52	5056	10932.5	8186.24	9267.84	10990.7	11349.8	9742.08	5053.44	12395.5	13242.9	6315.52	4618.24	5109.76	12358.4	13720.3	11686.4	11293.4	10048.6	9450.88	7934.08	12404.5	12044.2	5195.52	5194.88	5196.16	12494.1	7896.96	7766.4	12450.6	6304	11918.7	6389.76	7479.04	7599.36	6720.64	7399.68
74	7748.95	**********	17865.8	18634.9	6476.8	6691.52	19426	8462.08	18633.1	18633.1	18634	18637.5	7105.12	18635.8	6622	6390.56	6482.96	7765.12	10861.8	8177.84	18635.8	412.72	354.42	479.71	19180.5	18634	6391.44	5812.4	10985.9	10975.4	506.55	341	4861.12	161.15	4548.72	7104.24	7104.24	7106	4845.28	4882.24	519.97	5178.8	531.08	5685.68	5449.84	6231.28	5473.6	6027.12	5706.8
126	7340.92	**********	4972.24	5331.76	9125.2	7670.88	5073.04	9092.72	5331.2	5331.2	5331.2	5331.2	5331.76	5331.2	7367.92	8466.64	8604.96	8993.6	8400	8385.44	5330.08	2306.08	3505.6	2231.6	6642.72	5334	8908.48	6373.92	8526	8227.52	10922.8	10827.6	5140.8	9506	8903.44	5331.2	5332.32	5331.76	4818.8	7536.48	9836.4	10374.6	7857.36	4339.44	9130.24	10172.4	10459.7	9017.68	10543.1
348	6806.41		5248.88	6496.88	8509.28	8967.92	498.16	7937.28	6495.84	6495.84	6497.92	6494.8	6319.04	6496.88	7918.56	8320	9276.8	8445.84	8125.52	7816.64	6493.76	524.94	619.84	549.51	5795.92	6495.84	6549.92	6192.16	8479.12	7771.92	7044.96	6830.72	6838	6775.6	7417.28	6319.04	6320.08	6316.96	7028.32	6744.4	6891.04	5912.4	7264.4	5519.28	6966.96	8233.68	7486.96	7228	7276.88
58	6674.57		17865.8	18634.9	6101.04	8047.6	19426	7978.96	18633.1	18633.1	18634	18637.5	6667.76	18635.8	7961.36	6849.04	6314.88	6292	7544.24	7752.8	18635.8	17701.2	19131.2	20518.1	19180.5	18634	9298.96	5442.8	7283.76	7533.68	196.79	217.36	218.35	223.19	214.61	6667.76	6668.64	6666.88	326.92	195.47	240.79	357.39	224.95	363.77	460.02	390.5	436.59	457.93	433.84
237	6458.07		6347.04	6040.16	6483.68	6012.16	6059.2	5901.28	6039.04	6039.04	6040.16	6041.28	6040.16	6041.28	7094.08	6554.24	5778.08	6172.32	7014.56	6074.88	6040.16	5695.2	5844.16	7125.44	6647.2	4755.52	10187.5	6179.04	6708.8	6429.92	7108.64	6995.52	6016.64	7155.68	6799.52	6041.28	6039.04	6040.16	5578.72	6406.4	7122.08	7117.6	5001.92	6886.88	6573.28	7016.8	6751.36	6631.52	7127.68
352	4983.23		4542.8	4350.4	4076.4	3118	4696.4	2826	4350	4350	4350.4	4350	3863.6	4350	4005.6	2431.6	2598.8	2897.6	2347.2	1883.6	4350.4	3719.2	7329.2	5126	4186	4264.8	8086.4	4934	2403.2	2272.8	7054.4	7157.6	7443.6	7096	7082.8	3864	3863.6	3864	2163.6	7406.8	6925.6	4237.2	4968.4	3902.8	5661.2	6714	6355.6	6190	6189.2
318	4535.72		5250.24	4972.8	4085.76	4291.68	3713.28	4978.08	4973.76	4973.76	4972.32	4972.8	4972.8	4972.8	4839.84	4388.64	4323.36	5170.56	4145.28	4715.52	4971.36	5679.36	4046.88	5296.8	3467.04	6891.36	4207.2	3515.04	4219.68	3720.48	3592.32	3762.24	3934.56	3654.24	3100.8	4972.32	4973.76	4972.32	4088.16	4547.52	3555.84	4096.32	5661.6	3745.92	4897.92	4544.16	5192.16	4888.32	4942.08
294	4246.65		4995.2	5266	3638	5097.6	5314	3264.4	5265.6	5265.6	5266.8	5265.6	3099.2	5266	3137.6	2610.4	2948	3152.8	3647.2	3140.8	5266	2780.4	2660.4	236.4	6559.2	5185.2	4606.4	7014.8	3387.6	3713.2	4106.8	3662.4	4552.4	4822.4	2912.4	3098.8	3099.6	3099.6	8903.6	2770.8	3911.2	2926	10123.2	3618	3180.8	5420	3594	3102.8	3494
354	4094.47		1965.6	5671.2	4080.4	5382.8	5426	3708.8	5671.2	5671.2	5671.6	5672.4	5671.6	5671.6	4912.8	3400	3675.6	3594	4038.4	3817.6	5671.2	3682.4	4910.4	4295.6	5202.4	5667.2	5103.6	5571.6	3991.6	3724.4	3548.8	3449.2	3708	3434.8	2538	5672	5672.4	5672	4652	2369.6	3566.4	4722.4	1759.6	4888.4	3220.8	3652	3526	3239.6	3430.4
371	3919.34		2391.6	4407.6	4072.8	3941.76	4728.24	4151.28	4407.84	4407.84	4407.36	4406.64	4406.64	4407.84	3322.8	4085.28	3940.32	3957.6	3625.2	3828	4408.32	2646	2369.52	4067.28	4335.12	4375.68	3433.92	1915.44	3571.92	3829.44	4179.36	3963.36	4142.16	4172.4	4546.56	4394.64	4406.4	4394.16	2731.92	4846.8	4212	4061.76	2559.12	2623.2	4198.08	4360.8	4221.12	4216.08	4192.32
123	3618.32		2656	3342.4	3783.2	3533.6	3779.2	3219.2	3343.2	3343.2	3342.4	3342.4	3342.4	3343.2	3673.6	3411.2	3660	3958.4	4020	3860	3342.4	3030.4	3214.4	2843.2	3424	2422.4	4319.2	3591.2	4048	3792.8	3928.8	3658.4	3972	3908.8	3715.2	3341.6	3342.4	3341.6	3255.2	3381.6	3891.2	3783.2	3480.8	3442.4	4261.6	3575.2	3880.8	3953.6	3502.4
350	3598.07		5722.56	3366.72	1556.16	1259.04	4535.04	1464	3366.72	3366.72	3367.2	3367.2	3366.24	3367.2	1161.6	1677.12	1366.08	1387.68	1317.6	1309.44	3367.2	4128	4924.32	5395.2	2437.44	3367.2	3000.48	5576.16	1426.56	1253.28	3968.16	4146.24	3519.36	4092	4730.88	3366.24	3366.72	3366.24	4982.88	4257.12	4030.56	4498.08	3776.16	4511.52	4125.6	8064	4167.36	4410.24	5043.36
239	3568.58		2973.6	2899.2	4000.32	3349.92	3003.84	3781.92	2898.72	2898.72	2899.2	2899.2	2899.68	2899.68	3948.48	3465.12	3717.12	4030.08	4295.52	3929.28	2900.16	3544.32	3872.16	3515.04	2473.92	1757.76	3799.68	4091.52	4163.52	4051.68	4317.12	4088.16	4048.32	4078.56	4293.6	2900.16	2899.2	2899.68	3690.24	3633.12	4230.24	4375.68	2474.4	4015.68	4109.76	3920.16	3850.56	4202.4	3984.96
351	2994.62		2907.2	2640.32	3927.04	4684.8	2125.12	3598.72	2640.64	2640.64	2640.32	2641.28	2641.28	2640.64	4390.4	4547.2	3631.36	4328	4526.72	3584	2640.96	2371.84	2518.72	2316.8	2635.84	2640	3173.44	2610.56	4555.52	4388.48	3415.04	3017.28	3300.16	3121.6	2560.96	2641.6	2641.28	2641.28	1968	1876.16	3546.88	2536.32	3310.72	2756.48	2612.8	2523.2	2729.6	2622.08	2687.36
65	2950.07		14617.4	15246.7	94.95	99.27	15894	92.34	15245.3	15245.3	15246	15248.9	49.77	15247.4	119.88	83.61	226.26	103.5	115.29	93.06	15247.4	155.88	235.53	177.39	15693.1	15246	179.1	232.2	112.14	104.76	139.95	144.45	152.91	131.22	138.78	49.95	49.77	49.77	192.15	172.44	152.73	189.18	205.38	165.24	60.12	141.48	140.04	57.96	132.3
325	2750.3	**********	248.96	3303.04	5660.16	113.84	257.04	6739.2	3303.68	3303.68	3303.04	3303.04	3303.04	3303.04	128.88	5497.6	7237.76	5914.24	7109.12	6378.24	3302.4	371.92	326.72	4044.8	340.8	306	5777.92	4859.52	6945.28	6630.4	375.2	342.32	4022.4	3219.84	4897.92	3303.04	3303.04	3302.4	3378.56	4997.12	392.88	3637.12	5479.68	4490.88	380.56	284.48	328.72	346.08	377.84
138	2571.19		2626.08	3306.24	3339.84	2612.4	2862.72	2639.76	3305.76	3305.76	3305.52	3306.24	3305.52	3306	2875.92	3340.56	3475.44	2856.24	2366.16	2967.84	3306	1733.28	2384.16	1843.44	3372.24	3303.84	2367.12	1920.96	2465.76	2455.2	2091.84	2189.28	2251.92	3074.16	3604.08	3306	3305.28	3305.04	2430.48	1809.36	2142	971.76	2385.6	1085.04	2724.96	1829.76	2764.32	2070.24	2184.72
172	2332.3		2180.8	2049.6	2274.4	2205.6	2151.2	2376	2048.8	2048.8	2049.6	2048.8	2049.6	2048.8	2536	2406.4	2795.2	2416	2437.6	2284	2049.6	2364.8	2242.4	2184	1426.4	2663.2	2903.2	3360	2570.4	2412	2425.6	2460	2445.6	2235.2	2147.2	2049.6	2049.6	2049.6	2284.8	2242.4	2608	2336.8	2684.8	2293.6	2464.8	2320.8	2366.4	2349.6	2545.6
87	1872.97		1385.28	2284.56	1863.84	2014.32	1739.28	1608.24	2284.8	2284.8	2284.32	2284.8	2070.24	2284.8	1643.28	1681.44	1762.8	1893.84	1626.24	1943.28	2285.04	1617.6	1457.52	1932.72	2155.44	2286	2132.4	1983.12	1680	1528.8	1964.64	1924.32	2004.96	1844.64	1859.04	2070.48	2070.24	2070.24	1925.76	2094.48	2281.68	1704.72	2059.92	1955.04	1709.28	1890.48	1834.08	1787.52	1703.76
466	1843.89	**********	1624.16	1694.08	2010	1828.24	1766	1919.04	1693.92	1693.92	1694	1694.32	1857.92	1694.16	1789.68	1793.84	1773.44	1701.36	1838.64	1763.2	1694.16	1609.2	1739.2	1865.28	1743.68	1694	1736.24	2014.72	1801.28	1859.2	2154	2181.68	2121.12	2151.36	1872.4	1858	1857.84	1858	1780.72	1913.44	2080.48	2077.36	2024.64	1969.6	1814.56	1891.2	2408.8	1880.88	1628.88
178	1517.07	**********	148.9	227.05	2398.8	2250.8	2144	2287.6	227.05	227.05	227	227.15	227.05	227	2041.2	2592.8	2378	2593.2	2779.6	2705.6	227.05	2046.4	2017.6	2393.6	180.55	159.9	4541.6	2873.2	2799.2	2592	2337.6	2423.2	2803.6	2479.2	2650.4	227.05	227.05	227.05	221.6	2416.4	2290	2481.2	2420.4	2561.6	243.95	2226.4	247.6	207.1	232.45
366	1409.52		2257.44	690.72	1792.16	1562.88	874.88	1820.96	690.72	690.72	690.72	690.88	690.72	690.72	2301.92	1535.04	1614.4	1791.2	1833.76	1825.92	690.56	913.6	774.56	639.36	775.68	690.72	1328.96	1576.32	2017.76	1704	1729.28	1789.28	1860.8	1756.8	1971.68	690.72	690.88	690.72	1673.12	1767.52	1708.16	1487.84	1261.44	1129.44	1769.6	1753.44	1754.24	1751.84	1814.4
296	1385.87		568.32	577.92	2010	1809.36	1269.12	1919.04	577.84	577.84	577.92	577.76	1857.92	578	1738.72	1782.96	1773.44	1576.8	1713.44	1534.24	577.76	717.52	712	600.56	730	1390.48	1526.4	1817.92	1714.48	1733.92	2154	2181.68	2121.12	679.12	1760.16	1858	1857.84	1858	1780.72	1913.44	2080.48	803.2	2024.64	815.68	1377.36	1891.2	1257.36	1314.8	1209.52
444	989.321		1160.56	862.4	1030.24	1088.64	814.4	1091.92	862.48	862.48	862.48	862.4	862.4	862.56	1102.4	1202.24	946.08	1150.32	1048.64	998.4	862.72	784.32	798.72	642.8	805.68	862.48	1060.4	810.8	1056	1030.08	1366.88	1396.32	1330.48	1394.8	503.76	862.48	862.56	862.4	687.2	986.08	1360.16	1123.52	901.44	1090.32	1114.56	574	1221.2	1197.44	754.32
353	865.547		1153.84	1693.6	351.52	225.2	1688.72	408.16	1693.6	1693.6	1693.76	1693.92	1694	1693.6	308.48	327.52	781.68	699.6	347.36	763.52	1694.16	329.52	533.68	1197.68	1312.48	1694	644.96	618.72	351.84	333.84	1078.56	1073.52	1091.76	1051.04	955.52	1694.08	1693.92	1694	720.08	738.96	934.88	656	491.12	628.96	528.88	502.4	547.84	483.92	572.56
301	409.628		120.45	173.3	227.5	2148.8	2297.6	224.05	173.25	173.25	173.25	173.3	210.15	173.25	2184	220.1	212.35	232.4	248.1	211.95	173.3	145.2	196.2	135.3	174.35	249.45	178.15	165.9	2096.8	235.55	178.5	173.35	164.4	163.7	226.3	210.15	210.1	210.15	168	196.4	174.85	179.45	152.7	175.2	158.35	162.1	156.6	156.65	151.3
68	394.562		1624.16	1694.08	39.06	43.48	1766	30.02	1693.92	1693.92	1694	1694.32	405.84	1694.16	41.17	34.15	38.14	34.34	30.69	30.56	1694.16	37.53	41.32	40.09	1743.68	1694	45.98	36.47	30.26	29.58	33.98	35.66	33	34.75	36.65	405.84	405.84	405.84	31.7	38.64	32.62	33.92	462.96	36.05	32.28	29.72	35.08	28.56	29.15
97	286.876		726.8	442.4	493.52	512	408.72	466.24	442.32	442.32	442.4	442.32	42.23	442.48	472.48	453.92	479.04	430.8	452.64	428.88	442.4	406.8	409.92	498.32	416.64	442.4	465.52	35.26	448.08	422.88	415.36	415.04	49.25	410.56	414.88	42.12	42.24	42.12	45.9	484.48	425.28	49.78	505.84	400.4	41.48	42.95	44.75	40.41	44.91
78	239.582		1624.16	1158	34.7	31.94	863.44	30.46	1158.08	1158.08	1158.08	1158.16	24.1	1157.92	33.8	31.66	32.13	32.63	32.92	28.7	1157.6	28.49	39.12	30.24	990.16	960.96	36.39	38.45	31.94	31.88	35.72	35.58	34.77	37.14	37.94	24.1	24.1	24.1	34.23	33.77	34.42	36.85	31.93	39.44	35.41	34.37	36.66	34.83	35.39
454	223.608		146.83	211.76	251.25	228.53	220.75	239.88	211.74	211.74	211.75	211.79	232.24	211.77	223.71	224.23	221.68	212.67	229.83	220.4	211.77	201.15	217.4	233.16	217.96	211.75	217.03	251.84	225.16	232.4	269.25	272.71	141.43	268.92	220.17	232.25	232.23	232.25	222.59	230.41	260.06	259.67	#VALUE!	246.2	136.01	236.4	210.76	235.11	203.61
286	187.523		97.56	69.44	856	91.16	65.1	98.32	69.42	69.42	69.44	69.46	78.2	69.44	93.88	94.6	96.4	819.36	866.24	93.32	69.42	74.96	82.22	73.66	54.48	69.5	63.1	56.62	886.08	877.28	95	93.52	93.68	90.76	92.54	78.22	78.2	78.2	803.68	93.52	85.82	95.08	91.78	93.58	95.76	91.78	94.68	93.96	92.44
291	161.284		99.6	91.45	93.9	128.1	52.85	105.65	91.45	91.45	91.45	91.45	57.8	91.45	124.35	97.35	105.45	88.6	91.6	83.7	91.45	62	69.7	71.8	102.9	98.2	102.6	114.95	91	96.7	122.85	114.2	124.8	117.2	96.4	57.8	57.8	57.8	209.05	126.45	123.8	138	224.7	137.85	109.05	98.45	105.75	109.4	106.6
451	97.4132		95.95	105.21	125.84	145.32	85.03	59.72	105.22	105.22	105.2	105.22	105.19	105.19	97.03	121.01	93.66	48.97	61.47	94.62	105.18	56.34	78.57	67.46	112.6	76.91	157.85	181.8	60.68	60.92	79.5	78.32	72.8	80.38	93.47	105.2	105.17	105.2	149.53	88.68	80.57	151.85	69.13	160.98	76.99	80.9	77.65	72.64	130.3
179	83.6192		109.62	47.94	107.58	93.45	64.71	96.9	47.94	47.94	47.94	47.94	47.91	47.94	81.51	85.08	99.33	104.28	114	99.36	47.94	65.97	55.5	71.73	65.13	93.66	105.3	87.66	114.72	98.52	77.91	83.13	87.03	75.3	81.54	47.91	47.91	47.91	79.71	81.78	78.3	82.05	90.54	77.25	101.13	97.68	103.8	100.38	100.95
446	80.6858		80.61	84.69	86.4	83.61	89.76	70.2	84.69	84.69	84.69	84.69	84.69	84.69	84.96	89.67	84.06	81.54	93.66	77.58	84.69	106.83	75.45	70.05	57.78	48.57	89.55	95.28	93.03	91.71	81.81	86.04	86.94	82.86	93.51	85.26	84.69	85.23	68.13	98.91	86.49	81.42	87.72	90.63	68.01	69.3	69.96	68.91	73.41
175	57.5078		31.41	39.57	40.55	39.22	40.94	40.4	39.57	39.57	39.57	39.57	39.56	39.56	39.71	36.37	33.4	41.33	42.55	34.84	39.56	447.52	40.44	483.84	45.23	30.22	49.47	36.42	41.23	39.54	35.09	34.46	36.59	30.42	35.19	39.56	39.56	39.56	37.59	40.07	33.77	31.65	33.95	36.26	33.45	33.59	34.35	31.32	29.46
75	37.1536		203.02	144.84	51.68	90.83	190.9	6.1025	144.83	144.83	144.85	144.84	4.57625	144.85	85.09	50.18	4.89875	5.38	6.23	6.175	144.73	3.475	3.79875	2.99875	147.9	144.86	4.04125	3.1075	50.57	5.84875	4.3025	3.91	4.16875	4.8375	4.35625	4.575	4.57625	4.57625	3.09125	4.68125	4.02625	3.21375	2.6125	3.955	2.81375	2.77	2.79	2.7	2.89875
333	36.1958		24.96	26.36	29.89	31.07	23.67	29	26.36	26.36	26.36	26.36	32.25	26.37	32.65	26.4	25.25	27.42	29.44	27.42	26.37	25.37	23.12	20.89	26.63	25.31	27.28	24.17	30.3	28.54	25.06	24.48	25.73	23.57	29.28	32.24	32.25	32.24	26.07	33.67	25.59	25.07	29.79	23.99	25.22	25.2	25	24.45	24.85
393	33.5769		45.28	24.42	38.22	35.3	31.46	33.14	24.42	24.42	24.42	24.42	24.46	24.42	33.72	36.7	36.32	33.46	34.14	33.12	24.42	36.54	37.8	42.9	21.8	23.84	35.32	35.62	34.76	35.02	34.98	36.76	37.88	35.08	36.9	24.46	24.46	24.46	34.88	34.56	34.46	34.2	32.42	34.42	35.86	35.68	36.38	35.98	35.52
9	31.2153		57.84	24.98	31.64	30.56	30.52	24.94	24.98	24.98	24.98	24.98	21.5	24.98	30.04	26.82	31.44	32.62	29.9	28.38	24.98	33.1	30.6	33.02	28.2	24.72	28.1	25.54	31.04	28.28	33.58	31.64	31.36	31.06	32.92	21.5	21.5	21.5	31.16	30.32	32.52	31.56	44.54	31.42	35.3	34.34	32.44	33.4	36.06
246	27.2456		32.76	21.9375	27.405	22.5	20.4525	27.9	21.9375	21.9375	21.9375	21.9375	21.9375	21.9375	28.35	9.99	27.36	26.2125	28.71	26.37	21.96	31.41	27.9225	26.505	20.5875	21.33	30.5325	32.445	27.27	27.315	30.06	30.825	29.835	33.0975	34.47	21.9375	21.9375	21.9375	27.2475	31.32	29.97	31.095	30.375	32.1075	29.025	29.115	29.9925	28.6875	29.8125
309	22.0169		8.91	13.82	17.01	15.9	10.42	13.8	13.82	13.82	13.82	13.82	19.84	13.82	14.89	11.49	15.42	14.91	15.19	14.07	13.82	11.16	12.44	10.02	14.03	16.32	14.32	13.89	15.69	14.91	14.91	15.13	16.53	14.89	17.14	19.84	19.84	19.84	14.03	27.03	15.38	14.11	12.79	15.04	14.22	13.53	14.75	13.84	15.36
390	15.2176		17.22	13.51	18.99	16.77	16.69	16.44	13.51	13.51	13.51	13.52	13.59	13.51	15.61	16.21	18.32	19.24	18.83	16.47	13.51	17.43	18.39	14.8	16.08	13.51	13.42	12.73	19.55	17.13	14.97	15.28	14.89	14.34	15.07	13.59	13.59	13.59	13.49	18.89	15.54	14.56	14.88	15.68	13.99	14.5	13.51	12.73	15.16
117	15.0346		13.68	12.6	16.58	13.26	14.54	16.95	12.6	12.6	12.61	12.61	12.61	12.6	15.61	17.61	16.32	16.99	15.99	14.35	12.6	26.59	18.4	25.84	11.7	7.9	19.98	21.37	16.03	15.86	14.18	13.97	15.74	14.54	16.35	12.61	12.61	12.61	14.87	15.58	14.41	13.32	14.69	15.19	15.92	14.78	15.69	13.78	15.92
349	4.01239		2.2625	2.3675	2.555	1.825	1.7025	1.80875	2.3675	2.3675	2.3675	2.36875	1.59625	2.3675	2.2725	2.905	1.51	1.49625	1.7125	1.51	2.3675	1.47875	2.6975	3.385	2.455	1.93125	2.26875	2.12875	1.76875	1.7175	2.9025	2.8625	2.72625	2.6775	3.44	1.59625	1.59625	1.59625	2.18125	5.34375	2.805	2.04375	2.50875	2.3575	2.16625	2.29875	2.23625	2.08875	2.26125
287	2.17729		2.355	1.79	2.325	2.41375	1.88375	2.24875	1.79	1.79	1.79	1.79	2.56375	1.79	2.26625	1.96375	2.2175	2.26125	2.50125	2.135	1.79	1.86875	2.20375	2.01875	2.025	1.8075	1.8425	1.295	2.58625	2.53625	2.1325	2.24125	2.32125	2.1075	2.1675	2.56375	2.56375	2.5625	2.1575	2.6025	2.00125	2.0725	2.04	2.05	2.24	2.08125	2.36625	2.285	2.26625
B-TUB
aln_pos	average FP score	KNOWN	P02554/1ffx/B_fp	P02554/1jff/B_fp	Q6B856/1sa0/B_fp	Q6B856/1sa1/B_fp	Q6B856/1tvk/B_fp	Q6B856/1z2b/B_fp	P02554/2hxf/B_fp	P02554/2hxh/B_fp	Q6B856/2p4n/B_fp	Q6B856/2wbe/B_fp	Q6B856/2xrp/A_fp	Q6B856/3dco/B_fp	Q6B856/3du7/B_fp	Q6B856/3e22/B_fp	Q6B856/3j2u/B_fp	P02554/3j6e/B_fp	P02554/3j6f/B_fp	P02554/3j6g/B_fp	P02554/3j6p/B_fp	P02554/3j7i/B_fp	P07437/3qnz/C_fp	P07437/3qo0/C_fp	P02554/4abo/A_fp	Q6B856/4atu/A_fp	Q6B856/4atx/A_fp	P02557/4ffb/B_fp	Q6B856/4i4t/B_fp	Q6B856/4i50/B_fp	Q6B856/4i55/B_fp	Q6B856/4ihj/B_fp	Q6B856/4iij/B_fp	Q6B856/4o2a/B_fp	Q6B856/4o2b/B_fp	Q6B856/4o4h/B_fp	Q6B856/4o4i/B_fp	Q6B856/4o4j/B_fp	Q6B856/4o4l/B_fp	Q6B856/4tuy/B_fp	Q6B856/4tv8/B_fp	Q6B856/4tv9/B_fp	P02557/4u3j/B_fp	Q6B856/4wbn/B_fp
278	16045.6		9245.52	17945.3	16447.7	16863.1	4361.76	15313	17946	17946	17945.3	17945.3	17945.3	17943.8	11339.3	15971.8	17941.7	10167.8	9893.52	17593.2	15729.1	17944.6	12703	18368.6	17944.6	17941.7	17945.3	15316.6	16695.4	22535.3	12857	25203.6	14910.5	19286.6	17144.6	17117.3	14410.1	8101.44	17389.4	16002	5130	17938.1	19296.7	25246.8
362	13135.8		11762.8	13957.4	12792.6	13115.8	8405.04	11910.1	13958	13958	13957.4	13957.4	13957.4	13956.3	12250.6	12422.5	13954.6	9881.2	10650.6	13683.6	12233.8	13956.9	9880.08	14286.7	13956.9	13954.6	13957.4	5866.56	12985.3	17527.4	14127.7	19602.8	11597	15000.7	13334.7	13313.4	11284	14099.7	13718.3	12446	14432.3	13951.8	8020.88	19636.4
338	8532.95		8549.12	10890.9	3578.88	3371.52	3908.48	4080	10891.5	10891.5	10890.9	10890.2	10892.2	10890.2	4061.44	3781.12	10889	9238.4	10657.3	8318.72	10218.9	10892.8	11291.5	16327.7	10891.5	10891.5	10892.2	3700.48	9040	5091.84	9192.96	9749.12	6343.68	6194.56	8287.36	8250.24	7918.72	8369.28	8984.32	10263.7	8286.08	7944.96	3652.48	9036.8
55	8356.8		3884.16	11196.2	6673.92	5946.24	3393.28	7937.28	11194.9	11194.9	11196.2	11197.4	11196.2	11196.2	8780.16	6759.68	11193	4213.76	4252.8	6344.96	8116.48	11197.4	11291.5	16327.7	11194.9	11195.5	11196.8	9014.4	6268.8	7171.2	5767.04	6421.12	7910.4	7399.04	6521.6	6958.08	6818.56	8405.76	7872.64	7815.04	6209.28	7902.72	8450.56	5808
340	7951.87		9565.92	7666.4	5840.8	4667.04	6013.28	6358.24	7667.52	7667.52	7666.4	7665.28	7668.64	7667.52	5600	8015.84	7668.64	5856.48	5853.12	6417.6	8307.04	7660.8	19760.2	28573.4	7668.64	7667.52	7670.88	7857.92	6997.76	6435.52	6965.28	6976.48	6780.48	6331.36	7116.48	7202.72	7392	7543.2	7558.88	7087.36	6789.44	7087.36	7975.52	7045.92
58	5537	**********	125.6	5725.6	7121.6	7072.8	8856.8	7278.4	5726.4	5726.4	5726.4	5726.4	5727.2	5725.6	5427.2	6564	5724	4204.8	4104.8	4046.4	416.9	5723.2	14114.4	20409.6	5726.4	5725.6	5726.4	8711.2	4632	4354.4	4508	491.8	4088.8	4950.4	4480	4848.8	5223.2	4988.8	4421.6	4484.8	4239.2	4383.2	154.9	5140
107	4147.72		2931.2	2503.68	2990.08	2906.88	5112.32	2686.72	2503.68	2503.68	2503.68	2503.68	2504.96	2503.68	2790.4	3192.32	2503.68	3678.72	4378.88	4689.92	2227.2	2453.76	22583	32655.4	2503.68	2504.96	2504.96	5771.52	2705.92	2702.08	2711.04	2598.4	2910.72	2679.04	2695.68	2667.52	2758.4	2773.76	2704.64	2777.6	2640.64	2731.52	4732.16	2822.4
366	3604.11		3360.8	3987.84	3655.04	3747.36	41	3402.88	3988	3988	3987.84	3987.84	3987.84	3987.52	3500.16	3549.28	3987.04	2823.2	3043.04	3909.6	3495.36	3987.68	2822.88	4081.92	3987.68	3987.04	3987.84	32.62	3710.08	5007.84	4036.48	5600.8	3313.44	4285.92	3809.92	3803.84	3224	4028.48	3919.52	3556	4123.52	3986.24	38.68	5610.4
252	2962.63		2275.2	1260.8	2516.8	1846.4	3026.4	2072.8	1260.8	1260.8	1260.8	1260.8	1260.8	1260.8	1846.4	2180	1260.8	3921.6	2715.2	2505.6	1725.6	1364	14114.4	20409.6	1260.8	1260.8	1260.8	9351.2	1991.2	1905.6	1788.8	1876	1892	2076.8	2320	2019.2	1865.6	2021.6	2028.8	1995.2	2000	2019.2	9042.4	1848
322	2879.75		1956.64	2887.2	1529.12	1459.68	496.64	1503.52	2887.2	2887.2	2887.2	2887.36	2887.04	2887.04	1546.72	1368.96	2887.36	2798.72	2958.24	3022.72	2782.88	3233.44	2822.88	4081.92	2886.72	2887.36	2887.2	878.4	3710.08	4166.4	4036.48	3745.76	2768.16	4285.92	3809.92	3803.84	2899.04	4028.48	3919.52	2811.2	4123.52	3986.24	888	3767.52
222	2772.96		1976.16	2136.48	2100.96	2113.92	5857.92	3214.56	2136.48	2136.48	2136.48	2136.48	2136.48	2136.48	2003.04	2289.12	2136	2019.84	2351.04	2160.48	2508.96	1937.28	8468.64	12245.8	2136.48	2136	2136.96	9240.96	1400.64	1331.52	1427.04	1576.8	1738.56	1666.08	1591.68	1546.56	1698.24	1545.6	1585.44	1512.96	1644.48	1498.56	9258.24	1452.48
324	2660.31		1888.32	1308.96	3487.68	2655.84	5481.6	3596.16	1308.96	1308.96	1308.96	1308.96	1309.44	1308.96	3014.4	3465.12	1308	2094.72	2052.48	2184.96	1450.08	1308.96	8468.64	12245.8	1309.44	1309.44	1308.96	5437.92	2054.4	1818.24	2075.52	2065.44	2270.4	2415.36	2226.24	2148.96	2096.64	1995.84	2307.84	2250.72	2299.68	2242.56	6202.08	2031.36
216	2546.72		2892.4	259.49	3958.08	5658.24	5457.2	2859.92	259.56	259.56	259.56	259.49	259.56	259.49	3974.88	3985.52	259.49	146.65	188.79	199.57	239.33	259.42	9880.08	14286.7	259.49	259.63	259.63	6474.72	302.54	323.4	3113.04	3169.6	3567.76	3368.4	3357.76	3155.6	338.45	3666.32	336.35	2958.48	3310.16	3300.64	6227.76	3149.44
36	2488.15		16804	316	4876	5521.6	308.2	4717.6	315.9	315.9	315.9	316.1	315.9	316	4578.4	5065.6	316	370.9	321	253.4	302.6	315.8	14114.4	20409.6	315.9	315.9	315.9	17018.4	378	354.4	381.6	374.3	340.6	340.6	385.8	400.5	356.8	374.6	374	374.8	379.8	380.8	494.4	358.6
275	2389.33		333.7	350.5	5020	6018.4	211.2	5177.6	350.5	350.5	350.5	350.5	350.5	350.5	468.2	4761.6	350.3	262.7	309.8	271.4	327.9	350.5	14114.4	20409.6	350.4	350.5	350.5	6308.8	420.8	394	381.4	436.2	6198.4	4460.8	4844.8	407.7	464	454.9	414.5	432.3	428.7	469.1	11518.4	425
297	2309.54		280.35	2863.84	2914.8	3343.76	4671.52	326.34	2864.4	2864.4	2863.84	2863.28	2863.84	2863.84	3006.08	334.67	2864.4	289.52	255.36	316.61	337.19	2862.72	9880.08	14286.7	2863.84	2863.84	2863.84	8070.16	239.61	245.28	251.23	266.84	164.78	236.81	279.09	341.74	296.38	305.62	332.92	300.65	245.91	282.52	10257	275.03
106	2212.19		845.68	1139.6	1127.28	1037.52	5066.16	1027.84	1139.6	1139.6	1139.6	1139.6	1139.6	1139.6	998.8	1068.32	1139.6	845.68	828.08	801.68	840.4	1320	15525.8	22450.6	1139.6	1139.6	1139.6	6946.72	861.52	848.32	867.68	825.44	850.08	851.84	865.04	857.12	850.96	844.8	863.28	871.2	829.84	838.64	6884.24	836
336	2089.44		1172.4	1016.4	1678.4	1735.6	8712.8	1492.4	1016	1016	1016.4	1016.4	1016.4	1016	1932.8	1548.8	1016.4	1331.2	1490.4	1030	995.2	1015.6	7057.2	10204.8	1016	1016.4	1016.4	4583.6	1701.2	1734.4	1738.4	1694.8	1566	2156.8	1592.8	1634.8	1696	1596	1760.8	1679.2	1709.2	1678	4967.2	1690.8
78	1648.54		126.6	320.4	328.3	323.5	5934.4	296.4	320.5	320.5	320.4	320.3	320.4	320.3	276.1	309.1	320.4	348.4	377.9	366.5	250.3	320.4	14114.4	20409.6	320.4	320.4	320.4	9049.6	239.1	292.9	243.3	226.2	285	265.9	251.3	235.7	248	258.3	246.8	244.6	249.7	251.7	9097.6	246.6
208	1624.65		120.25	136.5	126.88	141.96	5885.36	105.82	136.5	136.5	136.5	136.5	136.5	136.5	131.43	122.46	136.5	187.72	190.06	171.08	128.18	109.33	18348.7	26532.5	136.5	136.5	136.5	5996.64	156.78	131.17	153.66	140.01	149.63	147.03	145.08	138.32	133.64	137.54	130.78	153.01	143.52	142.74	6287.84	144.56
219	1616.08		228	272.52	100.02	115.2	5725.44	94.98	272.52	272.52	272.46	272.52	272.58	272.58	94.74	103.74	272.46	2570.4	2782.08	2774.4	286.44	272.34	8468.64	12245.8	272.58	272.58	272.58	8881.44	267.54	286.02	244.92	232.86	286.26	2451.36	297.96	264.54	2435.52	229.68	2406.24	242.76	228.66	273	9751.68	234.84
50	1562.59		5041.2	2008.32	2198.88	1872	47.1	2151.36	2008.32	2008.32	2008.32	2008.8	2008.32	2008.08	2399.76	2088.24	2008.08	2054.4	2291.04	1435.68	1963.68	2010.96	4234.32	6122.88	2008.56	2008.32	2008.32	66.36	99.24	1688.16	95.52	140.22	108.63	103.56	101.67	83.55	110.19	101.94	91.68	79.68	1760.88	1364.64	66.03	1563.6
350	1387.92		923.6	653.6	1224.8	1207.2	2482.4	1189.6	653.6	653.6	653.6	653.6	653.6	653.6	1190	1324	654	791.6	866.8	665.6	860.4	634.4	7057.2	10204.8	653.6	653.6	653.6	2392.4	1074.4	988.4	1013.6	982	976.4	1122	1074.8	1074.4	1037.6	1034.8	1007.6	1025.2	1018.4	1068	2579.6	1010.8
312	1385.5		679.2	936	1160.8	1165.2	984.4	1051.2	936.4	936.4	936	936	936	936	1174	1073.6	936	884.8	915.6	917.6	974.4	1080	7057.2	10204.8	936	936	936	860.8	1114.8	1114.8	1170	1137.6	1155.2	1144.8	1144.8	1059.2	1166.8	1104.8	1087.6	1027.6	1118	1108.8	925.6	1130
420	1306.3		2549.76	935.84	1712.48	1608.48	659.84	1746.88	935.84	935.84	935.84	936	935.52	936	1284.64	1372.64	935.84	1009.12	1410.72	1521.76	743.52	849.92	2822.88	4081.92	935.36	936	935.52	699.04	1237.28	1137.28	1230.72	1243.36	1315.2	1340	1316.32	1351.84	1328.16	1186.08	1560.64	1323.2	1570.4	1423.52	698.24	1235.04
274	1243.11		138.81	197.54	298.9	284.2	335.37	312.2	197.54	197.54	197.54	197.61	197.54	197.54	200.9	278.53	197.47	274.12	325.43	204.19	163.87	197.47	9880.08	14286.7	197.61	197.47	197.54	5741.12	342.86	3064.32	245.98	298.48	3416	3482.08	331.24	304.71	298.76	288.33	320.46	288.05	236.67	295.33	3637.2	265.16
218	1034.85		419.2	1270.48	678.72	666	974	649.84	1270.48	1270.48	1270.4	1270.4	1270.56	1270.4	592.16	565.36	1270.48	678.96	642.72	532.4	1140.8	1270.16	1411.44	2040.96	1270.56	1270.48	1270.48	1136.8	792.96	791.12	1011.28	1000.64	869.52	1027.52	978.88	990.4	832.16	1005.04	841.12	957.84	948.96	946.96	2144.08	950.64
409	993.455		629.92	992	1277.92	1230.08	805.92	1103.68	992.16	992.16	992	992.16	992	992	1058.08	1277.12	991.84	709.12	587.2	1008	895.04	762.72	2822.88	4081.92	992.16	992.16	991.68	554.56	762.56	792.48	746.4	769.76	789.6	774.08	764.16	729.44	770.88	796	745.6	762.4	773.12	762.72	506.56	762.88
172	977.364	**********	223.56	251.91	277.47	290.16	191.43	278.73	251.91	251.91	251.91	251.91	251.91	251.91	144.45	133.11	251.91	232.29	257.31	231.21	177.39	317.61	12703	18368.6	251.91	252	252	336.33	262.8	253.89	245.7	282.51	278.01	253.71	248.85	245.25	270.81	245.07	243.81	245.07	240.75	244.62	307.35	247.23
451	966.888		840.2	996.96	913.76	936.84	871.28	850.72	997	997	996.96	996.96	996.96	996.88	875.04	887.32	996.76	705.8	760.76	977.4	873.84	996.92	705.72	1020.48	996.92	996.76	996.96	850.92	927.52	1251.96	1009.12	1400.2	828.36	1071.48	952.48	950.96	806	1007.12	979.88	889	1030.88	996.56	1072.04	1402.6
40	923.982		6721.6	141.76	1704.32	1739.2	102.56	196.2	141.72	141.72	141.72	141.76	141.72	141.76	2344	1833.6	141.76	126.32	125.96	118.6	132.76	146.4	5645.76	8163.84	141.68	141.72	141.76	2992.32	152.2	145.2	169.24	155.64	151.52	166	145.56	150.04	129.64	160.28	136.12	146.36	136.16	144.68	2916.8	149.28
221	922.17		728.64	926.64	1012.32	1050.72	625.2	1042.08	926.56	926.56	926.64	926.8	926.8	926.64	940.8	1007.6	926.56	848.88	938	818.8	827.04	926.24	1411.44	2040.96	926.8	926.56	926.64	387.44	891.04	859.52	916.96	905.04	935.44	940.24	881.12	882.96	892.4	877.28	891.12	908	932.4	902.24	425.12	890.88
12	918.113		4734.8	212.45	237.09	248.22	187.95	233.73	212.45	212.45	212.52	212.52	212.59	212.45	231.35	255.92	212.38	218.19	218.4	197.75	208.18	182	9880.08	14286.7	212.59	212.52	212.52	234.64	311.29	249.2	312.48	310.31	296.8	306.95	321.65	319.41	260.96	260.68	311.08	256.48	254.66	317.94	253.89	324.52
382	870.99		159.84	123.48	175.41	162.9	234.9	177.93	123.48	123.48	123.48	123.48	123.57	123.48	169.38	195.84	123.57	123.57	105.84	126.72	106.74	53.82	12703	18368.6	123.57	123.48	123.48	152.37	135.81	135.09	138.87	129.24	144.45	145.71	137.07	138.42	147.51	124.38	130.68	142.2	134.46	138.96	144.63	138.69
379	730.837		51.1	48.65	53	45.4	3768	48.8	48.65	48.65	48.65	48.65	48.65	48.65	42.85	51.5	48.7	50.95	48.95	37.6	46.85	50.95	7057.2	10204.8	48.65	48.65	48.65	4048	51.1	52.9	52.05	52.75	52.65	57.25	53.8	51.15	49.75	53.35	51.2	50.5	53.7	52.8	3766.4	52.65
339	699.681		71.02	90.46	988.16	923.68	831.2	1065.28	90.48	90.48	90.48	90.48	90.46	90.46	1164	1155.04	90.46	67.28	53.02	68.32	89.78	90.4	2822.88	4081.92	90.46	90.44	90.46	1848.64	839.36	98.44	1018.24	950.24	1005.76	84.7	906.88	1061.44	1056.48	923.36	917.28	92.06	814.4	934.56	1435.2	932.48
115	675.914		126.84	118.74	141.54	159.72	2858.88	119.22	118.74	118.74	118.74	118.74	118.74	118.74	146.46	116.28	118.74	75.72	114.78	72.54	101.82	118.98	8468.64	12245.8	118.74	118.74	118.74	219.18	109.62	123.48	115.44	114.66	122.22	118.26	122.7	118.86	120.84	117.9	115.98	118.62	117.48	119.58	222.36	117.9
33	659.31		1680.4	607.44	539.44	525.04	480.08	488.24	607.44	607.44	607.44	607.44	607.44	607.44	416.8	531.68	607.12	467.36	637.84	545.12	708.88	607.36	1411.44	2040.96	607.44	607.44	607.44	692.16	558.4	522.8	552.96	515.6	615.6	584.72	555.12	584.32	448.8	436.24	536.4	548.24	664.16	579.2	1011.6	522.56
126	609.896		64.4	103.6	71	99.7	240.25	75.1	103.6	103.6	103.6	103.55	103.55	103.6	68.5	63.95	103.6	103	124.9	106.9	104.15	117.45	7057.2	10204.8	103.55	103.55	103.55	2168.8	100.5	98.85	96.35	100.45	91.25	108.8	103.95	90.05	97.25	94	99.3	105.2	97.85	104.7	2313.2	104.5
103	606.054		102.7	63.45	97.7	80.95	138.05	84.05	63.45	63.45	63.45	63.45	63.45	63.45	90.4	90.5	63.45	113.55	87.35	111.4	79.9	39.75	7057.2	10204.8	63.45	63.45	63.45	2622.8	81.75	85.7	83.1	80.3	85.1	83	81.45	82.45	80.6	83.2	82.4	81.5	79.05	81.6	2520.8	83.2
95	547.469		132.33	49.83	72.48	74.04	1299.6	67.23	49.83	49.83	49.83	49.83	49.83	49.83	70.44	64.44	49.8	57.84	65.13	73.35	64.23	5981.52	4234.32	6122.88	49.83	49.83	49.83	1862.88	58.11	61.62	59.49	57.81	62.73	57.87	60	58.95	58.56	62.04	63.18	58.8	57.3	60.24	1308	58.2
75	434.983		1652.8	66.44	68.88	88.76	139.16	63.56	66.44	66.44	66.44	66.44	66.44	66.44	76.44	74.28	66.44	51.4	49.32	60.76	60.24	67.68	5645.76	8163.84	66.44	66.44	66.44	165.08	59.6	65.68	63.04	59.96	60.8	67	60.76	63.16	59.88	63.16	64.88	62.56	64.64	64.8	168.2	62.36
303	399.286		69.24	73.96	73.16	64.88	82.6	61.08	73.92	73.92	73.96	73.96	73.96	73.96	66.92	60.8	73.96	68.72	85.96	93.28	56.2	62.52	5645.76	8163.84	73.96	73.96	73.96	116.08	75.12	72.8	73	75.88	78	74.64	68.72	70.88	70.24	65.08	78.12	69.68	66.16	69.68	105	72.48
239	395.847		84.72	74.16	70.32	69.8	49.6	68.72	74.16	74.16	74.16	74.16	74.16	74.16	61.52	79.76	74.16	82.52	77.28	94.64	96.8	94.32	5645.76	8163.84	74.16	74.16	74.16	76.56	70.48	58.88	55.92	54.52	59.4	70.4	60.76	56.96	56.88	61.48	64.36	67.32	55.76	57.56	86.08	56.88
290	373.369		6.86	22.28	809.04	777.04	15.98	929.76	22.28	22.28	22.28	22.28	22.28	22.28	913.52	946	22.27	401.04	407.36	38.99	27.54	22.28	1411.44	2040.96	22.28	22.28	22.27	16.31	477.76	756.08	438.64	496.8	612.56	609.12	485.84	44.97	49.33	429.52	785.2	424	46.34	485.04	18.62	512.48
429	328.497		239.68	167.52	185.76	175.44	1742.56	163.84	167.6	167.6	167.52	167.52	167.52	167.52	152.64	171.12	167.52	192.72	176.72	167.12	108.56	81.04	1411.44	2040.96	167.52	167.52	167.52	1027.52	179.92	192.08	180.32	173.52	188.88	205.2	171.44	210.4	191.84	181.92	188	171.76	175.84	210.48	1123.76	171.52
354	313		103.92	44.52	96.57	102	39.45	90.21	44.52	44.52	44.52	44.52	44.49	44.52	113.61	91.74	44.52	44.28	70.14	50.52	32.97	47.46	4234.32	6122.88	44.52	44.52	44.49	58.05	86.79	85.41	88.77	82.71	93.45	53.22	94.41	95.31	96.57	81.42	80.34	81.45	84.15	94.98	75.03	84.21
48	305.36		840.2	313.8	198.36	51.16	292.56	187.6	313.8	313.8	313.76	313.8	313.76	313.8	233.6	204.92	313.84	418.36	465.16	324.96	330.4	481.84	705.72	1020.48	325.8	313.84	313.76	151.36	219.28	216.76	220.56	186.32	208.48	172.92	302.84	215.36	203.08	210.76	218.76	210.92	215.08	279.48	185.56	188.52
51	293.723		123.36	42.9	56.7	55.8	72.42	48.84	42.9	42.9	42.87	42.87	42.87	42.87	52.53	46.02	42.9	43.32	58.71	35.79	37.92	65.49	4234.32	6122.88	43.59	42.87	42.87	40.08	48.12	48.27	48.51	43.11	48.06	50.22	51.69	48.03	44.52	45.99	46.56	52.86	49.17	53.31	43.92	47.43
440	233.867		210.05	249.24	228.44	234.21	217.82	212.68	249.25	249.25	249.24	249.24	249.24	249.22	218.76	221.83	249.19	176.45	190.19	244.35	218.46	249.23	176.43	255.12	249.23	249.19	249.24	212.73	231.88	105.73	252.28	350.05	207.09	267.87	238.12	115.08	201.5	251.78	244.97	222.25	257.72	249.14	268.01	350.65
35	198.506		1680.4	26.34	406.56	416.08	26.28	43.8	26.34	26.34	26.34	26.35	26.35	26.34	418.8	36.86	26.34	23.87	20.9	16.28	29.09	26.33	1411.44	2040.96	26.35	26.35	26.35	545.84	29	28.26	31.12	26.71	32.22	28.47	28.52	34.13	27.04	28.85	28.02	27.87	33.86	29.85	462.56	27.49
280	150.775		100.72	74.19	228.44	234.21	147.1	212.68	74.21	74.21	74.19	74.19	74.18	74.19	67.58	221.83	74.18	2.7725	1.91625	2.7825	83.17	74.17	176.43	255.12	74.17	74.17	74.17	212.73	231.88	312.99	252.28	350.05	207.09	267.87	238.12	237.74	109.26	3.805	112.07	222.25	81.63	249.14	268.01	350.65
154	137.888		16.76	15.09	20.55	22.01	44.25	18.1	15.08	15.08	15.09	15.09	15.09	15.09	20.96	17.41	15.09	24.29	24.43	21.19	16.01	14.39	1411.44	2040.96	15.09	15.09	15.09	777.76	22.59	23.28	22.36	22.02	22.88	22.05	22.01	23.91	24.39	22.15	23.08	21.79	22.09	22.85	795.2	22.15
122	136.851		18.43	15.96	17.82	17.74	675.28	15.38	15.96	15.96	15.96	15.96	15.96	15.96	16.39	18.35	15.97	16.63	19.79	21.71	16.91	22.76	1411.44	2040.96	15.96	15.96	15.96	562.16	17.89	17.63	18.83	17.04	18.69	18.39	17.67	18.32	18.45	17.6	18.48	18.61	17.91	18.88	407.44	18.61
438	127.196		65.5	138.57	61.52	68.7	217.82	74.69	138.58	138.58	138.57	138.61	138.56	138.57	128.65	77.41	138.57	144.52	99.93	124.39	134.64	249.23	176.43	255.12	138.58	138.58	138.56	212.73	99.37	80.41	96.76	99.86	99.36	109.2	100.5	82.51	90.87	117.1	102.14	97.64	95.49	94.54	268.01	92.85
56	126.445		183.5	205.58	138.3	163.74	9.115	149.1	205.58	205.58	205.62	205.58	205.56	205.58	148	102.4	205.6	8.1525	9.6125	10.31	168.24	205.54	352.86	510.24	205.6	205.56	205.56	108.7	11.425	102.1	11.3225	11.135	10.66	11.6425	9.4975	8.6725	167.12	111	102.86	10.3675	11.235	11.1075	181.14	10.21
25	107.72		648.08	11.16	11.19	11.36	10.87	10.56	11.16	11.16	11.16	11.16	11.17	11.16	11.67	11.62	11.16	9.48	9.6	12.34	10.05	11.16	1411.44	2040.96	11.17	11.17	11.17	16.05	9.24	9.96	9.79	9.53	9.13	10.32	10.22	10.4	10.5	9.5	9.79	10.06	9.93	10.18	16.48	9.97
230	107.545		35.33	26.16	32.14	34.47	7.7	32.02	26.16	26.16	26.15	26.17	26.15	26.16	25.17	35.93	26.14	30.77	34.45	31.8	26.37	24.33	1411.44	2040.96	26.16	26.16	26.15	16.84	27.91	28.51	23.05	23.53	29.31	27.27	26.53	18.61	34.92	25.15	31.17	24.44	24.48	24.72	15.22	24.61
318	105.187		26.28	20.68	28.38	28.38	32.98	27.36	20.68	20.68	20.68	20.68	20.68	20.68	30.99	30.47	20.68	31.72	26.53	24.98	15.38	20.67	1411.44	2040.96	20.68	20.68	20.68	31.51	22.68	25.88	22.63	22.55	21.48	30.98	24.29	22.13	23.07	23.3	23.65	22.42	22.95	23.04	27.69	23.59
149	101.237		18.13	17.89	25.51	22.8	7.24	24.15	17.89	17.89	17.89	17.89	17.89	17.89	20.59	23.8	17.89	24.28	24.06	17.78	23.61	48.34	1411.44	2040.96	17.9	17.89	17.89	13.46	18.91	20.33	19.04	18.88	19.51	20.23	19.71	19.79	21.48	19.79	19.64	19.87	19.31	19.28	13.81	19.43
310	100.024		12.57	16.01	21.44	17.68	23.4	23.84	16.01	16.01	16.01	16.01	16.01	16.01	18.26	18.17	16.01	20.87	16.1	17.81	14.04	20.05	1411.44	2040.96	16.01	16	16.01	36.6	20.35	17.67	19.3	19.83	17.85	17.45	18.98	19.87	18.13	19.35	19.22	19.06	18.7	18.73	27.26	19.94
168	96.1283		16.9	13.43	16.25	13.93	14	13.7	13.43	13.43	13.43	13.43	13.43	13.43	15.37	14.78	13.43	16.25	15.09	14.7	11.43	23.91	1411.44	2040.96	13.44	13.43	13.43	16.93	14.22	15.16	14.71	13.93	15.34	15.74	14.49	14.14	14.74	14.83	14.49	14.17	14.43	14.59	15.16	13.87
436	66.1464		44.47	36.44	68.88	66.44	217.82	59.77	36.44	36.44	36.44	36.44	36.45	36.44	64.25	61.7	36.43	62.35	76.95	63.3	37.55	19.08	176.43	255.12	36.83	36.45	36.82	212.73	37.28	39.82	40.28	37.84	41.93	42.98	43.34	47.59	39.64	39.22	39.34	42.73	42.08	49.24	268.01	38.37
335	64.4598		13.27	11.42	13.485	12.79	265.44	13.86	11.42	11.42	11.42	11.425	11.42	11.42	12.565	13.93	11.42	11.655	11.645	16.755	12.63	11.415	705.72	1020.48	11.42	11.42	11.42	245.88	11.715	10.2	11.01	11.7	9.23	9.16	12.595	13.995	12.86	11.69	11.555	12.5	12.71	12.56	24.11	12.575
105	62.005		61.98	54.27	76.44	64.63	21.77	63.69	54.27	54.27	54.27	54.3	54.26	54.27	56.53	72.9	54.22	39.1	34.74	31.74	50.5	14.51	176.43	255.12	54.26	54.26	54.25	21.43	62.23	63.59	62.45	65.05	64.05	64.63	62.21	61.32	63.34	63.44	64.67	61.81	61.15	64.64	20.98	60.24
315	23.689		3.17	2.7725	3.9175	3.5925	3.295	3.555	2.7725	2.7725	2.7725	2.77	2.77	2.7725	3.5625	3.95	2.7725	4.2625	4.5975	3.38	2.5425	2.6975	352.86	510.24	2.7725	2.77	2.77	3.615	3.4675	3.33	3.46	3.3075	3.515	3.5225	3.62	3.4725	3.3875	3.475	3.3575	3.4425	3.47	3.57	3.285	3.53
332	18.1882		4.37125	3.34375	3.74	3.61875	52.36	3.20625	3.34375	3.34375	3.34375	3.345	3.34375	3.34375	4.135	3.78375	3.3425	3.71625	3.65125	4.0375	3.93375	3.34375	176.43	255.12	3.34375	3.3425	3.34375	81.05	3.09	3.31	3.1475	3.075	2.85875	3.135	2.98625	3.19875	3.02	3.48	3.45	3.0825	2.9925	3.0475	73.73	3.02125
Ras
aln_pos	average FP score	KNOWN	P01112/121p/A_fp	P01112/1aa9/A_fp	P01112/1agp/A_fp	P01112/1bkd/R_fp	P62834/1c1y/A_fp	P01112/1clu/A_fp	P01112/1crq/A_fp	P01112/1ctq/A_fp	P01116/1d8d/P_fp	P01116/1d8e/P_fp	P01112/1gnp/A_fp	P01112/1gnq/A_fp	P01112/1gnr/A_fp	P62834/1gua/A_fp	P01112/1he8/B_fp	P01112/1iaq/A_fp	P01112/1ioz/A_fp	P01112/1jah/A_fp	P01112/1jai/A_fp	P01112/1k8r/A_fp	P10114/1kao/A_fp	P01112/1lf0/A_fp	P01112/1lf5/A_fp	P01112/1nvu/Q_fp	P01112/1nvv/Q_fp	P01112/1nvw/Q_fp	P01112/1nvx/Q_fp	P01112/1p2s/A_fp	P01112/1p2t/A_fp	P01112/1p2u/A_fp	P01112/1p2v/A_fp	P01112/1plj/A_fp	P01112/1plk/A_fp	P01112/1pll/A_fp	P01112/1q21/A_fp	P01112/1qra/A_fp	P01112/1rvd/A_fp	P01112/1wq1/R_fp	P01112/1xcm/A_fp	P01112/1xd2/A_fp	P01112/1xj0/A_fp	Q15382/1xtq/A_fp	Q15382/1xtr/A_fp	Q15382/1xts/A_fp	P01112/1zvq/A_fp	P01112/1zw6/A_fp	P01112/221p/A_fp
940	47158.5	**********	47385.6	60194.4	51391.2	50052	64327.2	49778.4	52476	45156	62707.2	57331.2	53332.8	49946.4	49831.2	43596	53268	46392	39295.2	47776.8	52898.4	45177.6	54350.4	44436	52293.6	37560	45374.4	40725.6	37192.8	45074.4	53104.8	49375.2	45525.6	49106.4	70315.2	49944	49591.2	46766.4	51544.8	51991.2	48724.8	44460	49572	59191.2	55101.6	56025.6	47707.2	44623.2	47779.2
317	3811.83	**********	3514.88	4795.2	3438.4	4781.44	3694.72	3615.04	4124.8	3486.08	8360.96	7644.16	2707.2	3263.68	3205.44	3760.64	3458.24	3300.16	3666.88	3847.36	3347.52	3100.16	3202.88	3625.92	3560.64	3297.92	3549.76	3480.64	3354.88	3159.36	3381.44	3669.76	3536.96	3652.8	3070.72	3672	2497.28	3222.72	3403.2	3902.4	5350.72	3513.6	3500.48	3073.28	3188.8	2918.72	3669.76	3547.84	1893.44
646	3438.9	**********	3553.92	4514.58	3854.34	3753.9	#VALUE!	3733.38	3935.7	3386.7	4703.04	4299.84	3999.96	3745.98	3737.34	#VALUE!	3995.1	3479.4	2947.14	3583.26	3967.38	3388.32	#VALUE!	3332.7	3922.02	2817	3403.08	3054.42	2789.46	3380.58	3982.86	3703.14	3414.42	3682.98	5273.64	3745.8	3719.34	3507.48	3865.86	3899.34	3654.36	3334.5	3717.9	#VALUE!	#VALUE!	#VALUE!	3578.04	3346.74	3583.44
157	3019.77	**********	4606.8	1598.64	3484.08	1825.92	3075.36	4977.84	2109.12	4515.6	6270.72	5733.12	4921.68	4555.68	3547.44	3534.24	2699.76	4639.2	2304.96	4611.36	4212.96	3299.28	2445.6	3484.08	1855.2	2647.44	3262.56	3109.92	2885.76	4507.44	4476	4521.12	4537.92	4194	7031.52	3130.08	1806.96	4584.24	5154.48	4535.28	2328.72	2795.52	1876.08	1650.24	2614.56	2652	1820.64	2946.72	4777.92
518	2727.5		2764.16	3511.34	2997.82	2919.7	3752.42	2903.74	3061.1	2634.1	3657.92	3344.32	3111.08	2913.54	2906.82	2543.1	3107.3	2706.2	2292.22	2786.98	3085.74	2635.36	3170.44	2592.1	3050.46	2191	2646.84	2375.66	2169.58	2629.34	3097.78	2880.22	2655.66	2864.54	4101.72	2913.4	2892.82	2728.04	3006.78	3032.82	2842.28	2593.5	2891.7	3452.82	3214.26	3268.16	2782.92	2603.02	2787.12
167	2531.85		3041.2	1671.2	2905.6	675.6	2879.2	2999.2	2151.6	3172.4	10451.2	9555.2	2007.2	2972.8	2401.2	2806.4	3264.8	3074	1474	2685.2	2876	3003.2	3112.4	3254	1188.8	2832	2562.4	2769.6	3002	2544.4	2954	2940.4	2494.8	1934.4	3867.6	2090	1115.6	2732.8	2536	3308	1784.8	2215.2	1020.4	1946	2599.6	2667.6	1012.8	2420.8	2128
935	2358.55	**********	2369.28	3009.72	2569.56	2502.6	3216.36	2488.92	2623.8	2257.8	3135.36	2866.56	2666.64	2497.32	2491.56	2179.8	2663.4	2319.6	1964.76	2388.84	2644.92	2258.88	2717.52	2221.8	2614.68	1878	2268.72	2036.28	1859.64	2253.72	2655.24	2468.76	2276.28	2455.32	3515.76	2497.2	2479.56	2338.32	2577.24	2599.56	2436.24	2223	2478.6	2959.56	2755.08	2801.28	2385.36	2231.16	2388.96
169	2015.74	**********	2097.44	2803.52	2066.56	1180.8	2241.44	2118.88	2656.16	2445.44	4180.48	3822.08	1844.96	1921.12	2120.16	1927.04	1903.04	2234.88	1890.08	2032.16	2111.04	2232	2737.92	2743.2	1501.76	1903.2	1920.16	1997.6	1722.56	2010.88	2062.08	2069.76	2238.24	2216.8	1954.4	1743.84	1705.44	2223.52	2110.24	2355.68	2795.68	2228.48	2043.68	1494.24	1376.8	1357.6	2166.4	1972	2080.16
128	1263.31		505.28	883.2	1091.2	1458.72	1491.04	1360.16	1179.84	1820	3422.72	3822.08	895.36	1372.64	1182.24	1145.12	1645.28	963.68	1475.2	1340.96	832.64	1324.96	1478.56	1513.6	520	1390.4	1360.64	1368.64	1547.84	1723.68	1920.16	1765.44	1541.76	1479.2	581.76	1858.4	787.2	1525.12	1373.6	1204.48	1105.92	1325.76	939.36	1067.2	992.16	972.64	492	1097.12	650.24
69	1262.04		#VALUE!	#VALUE!	#VALUE!	#VALUE!	#VALUE!	#VALUE!	#VALUE!	#VALUE!	#VALUE!	#VALUE!	#VALUE!	#VALUE!	#VALUE!	#VALUE!	#VALUE!	#VALUE!	#VALUE!	#VALUE!	#VALUE!	#VALUE!	#VALUE!	#VALUE!	#VALUE!	#VALUE!	#VALUE!	#VALUE!	#VALUE!	#VALUE!	#VALUE!	#VALUE!	#VALUE!	#VALUE!	#VALUE!	#VALUE!	#VALUE!	#VALUE!	#VALUE!	#VALUE!	#VALUE!	#VALUE!	#VALUE!	#VALUE!	#VALUE!	#VALUE!	#VALUE!	#VALUE!	#VALUE!
939	1178.96		1184.64	1504.86	1284.78	1251.3	1608.18	1244.46	1311.9	1128.9	1567.68	1433.28	1333.32	1248.66	1245.78	1089.9	1331.7	1159.8	982.38	1194.42	1322.46	1129.44	1358.76	1110.9	1307.34	939	1134.36	1018.14	929.82	1126.86	1327.62	1234.38	1138.14	1227.66	1757.88	1248.6	1239.78	1169.16	1288.62	1299.78	1218.12	1111.5	1239.3	1479.78	1377.54	1400.64	1192.68	1115.58	1194.48
934	1176.44		1184.64	1504.86	1284.78	1251.3	1608.18	1244.46	1311.9	1128.9	1567.68	1433.28	1333.32	1248.66	1245.78	1089.9	1331.7	1159.8	982.38	1194.42	1322.46	1129.44	1358.76	1110.9	1307.34	939	1134.36	1018.14	929.82	1126.86	1327.62	1234.38	1138.14	1227.66	1757.88	1248.6	1239.78	1169.16	1288.62	1299.78	1218.12	1111.5	1239.3	1479.78	1377.54	1400.64	1192.68	1115.58	1194.48
156	1143.88		1297.44	898.08	884.24	1188.8	1812.88	1142.24	1343.52	968.88	2090.24	1911.04	1275.76	920.8	627.76	685.92	1010.16	1546.4	1309.84	1328.88	934.64	770.88	1054.4	1036.08	1454.16	790.96	1131.12	781.28	760.72	1197.2	1064.96	993.6	1097.28	835.76	2343.84	1664.8	1653.04	757.2	1141.36	1257.6	1624.16	1482	1474.4	814.08	712.96	743.36	1511.44	1027.36	1250.48
339	1036.51	**********	1476.56	777.6	1194.8	1185.76	2144.24	1245.68	1253.84	728.16	2090.24	1911.04	1309.2	1164.16	1177.92	1453.2	1089.04	999.52	744.4	1137.44	1015.84	1219.52	1639.44	1032.16	1094.32	1252	914.8	1252.8	1179.12	1297.84	1119.2	1196	1180.24	1422.56	1460.72	686.32	666.96	1104.4	1252.48	1124.16	1135.92	1246.96	1052.4	675.52	814.48	707.52	1137.76	1011.68	1216.56
938	807.479		#VALUE!	#VALUE!	#VALUE!	#VALUE!	1072.12	#VALUE!	#VALUE!	#VALUE!	1045.12	955.52	#VALUE!	#VALUE!	#VALUE!	726.6	#VALUE!	#VALUE!	#VALUE!	#VALUE!	#VALUE!	#VALUE!	905.84	#VALUE!	#VALUE!	#VALUE!	#VALUE!	#VALUE!	#VALUE!	#VALUE!	#VALUE!	#VALUE!	#VALUE!	#VALUE!	#VALUE!	#VALUE!	#VALUE!	#VALUE!	#VALUE!	#VALUE!	#VALUE!	#VALUE!	#VALUE!	986.52	918.36	933.76	#VALUE!	#VALUE!	#VALUE!
519	778.56		789.76	1003.24	856.52	834.2	1072.12	829.64	874.6	752.6	1045.12	955.52	888.88	832.44	830.52	726.6	887.8	773.2	654.92	796.28	881.64	752.96	905.84	740.6	871.56	626	756.24	678.76	619.88	751.24	885.08	822.92	758.76	818.44	1171.92	832.4	826.52	779.44	859.08	866.52	812.08	741	826.2	986.52	918.36	933.76	795.12	743.72	796.32
86	721.068		#VALUE!	#VALUE!	#VALUE!	#VALUE!	#VALUE!	#VALUE!	#VALUE!	#VALUE!	#VALUE!	#VALUE!	#VALUE!	#VALUE!	#VALUE!	#VALUE!	#VALUE!	#VALUE!	#VALUE!	#VALUE!	#VALUE!	#VALUE!	#VALUE!	#VALUE!	#VALUE!	#VALUE!	#VALUE!	#VALUE!	#VALUE!	#VALUE!	#VALUE!	#VALUE!	#VALUE!	#VALUE!	#VALUE!	#VALUE!	#VALUE!	#VALUE!	#VALUE!	#VALUE!	#VALUE!	#VALUE!	#VALUE!	986.52	435.24	535.6	#VALUE!	#VALUE!	#VALUE!
140	715.332		686.88	364.48	684.32	858.08	734.24	869.28	558.72	652.16	4180.48	3822.08	689.92	737.76	513.6	734.24	634.72	816.64	525.12	695.04	692	731.2	648.16	666.24	476.8	698.88	716.32	692.64	669.76	698.56	720	703.36	676.64	482.08	949.92	492.32	444.32	633.92	855.68	770.88	603.2	684.96	481.28	440.48	570.4	631.36	463.68	673.6	757.28
202	690.794		874.86	508.5	377.88	889.8	613.26	124.44	1027.5	312.72	1567.68	1433.28	195.06	137.88	139.2	708.54	358.8	1159.8	982.38	92.82	61.14	564.6	995.64	810.3	929.34	737.28	250.26	758.04	824.28	413.04	1327.62	1234.38	402.24	1227.66	267.06	343.26	503.1	531.12	75.06	512.04	936.78	128.94	1019.64	927.42	877.86	881.34	996.72	618.12	190.56
286	624.507		407.6	747.36	704.24	685.2	211.2	873.36	527.2	828.8	2090.24	1911.04	690.48	784.08	983.84	211.52	873.04	887.6	558.08	820	665.2	887.76	273.76	600.4	637.28	753.04	721.36	698.64	739.36	762.8	932.08	822	860.16	921.92	953.36	669.2	418.16	585.68	836.08	918.08	580.32	569.12	484.96	229.52	315.36	343.36	549.84	602.88	758.56
295	597.255		789.76	847.2	856.52	820.36	542.88	829.64	874.6	528.4	1045.12	955.52	888.88	789.48	830.52	370.16	573	681.08	536.24	796.28	881.64	752.96	469.16	495.12	545.56	502.48	522.88	500.48	426.08	568	885.08	757.72	758.76	818.44	616.24	811.44	512.88	515.04	859.08	866.52	525.96	485.96	516.8	344.6	259.32	372.92	531.08	550	792
170	585.013		825.6	1012.24	765.68	529.12	421.2	728.8	410.96	805.84	2090.24	1911.04	843.28	758.72	845.36	640.48	472.56	463.52	540.24	544.8	758.4	536.32	396.64	646	503.12	393.52	418.72	405.2	399.04	807.76	861.6	716.96	469.76	702.08	923.12	712.8	601.84	696.64	702.64	476.88	416.8	386.48	480.56	326.72	378.16	409.52	438	768	810.96
162	567.728		329.04	462	330.4	879.84	344.16	1659.28	743.6	299.28	2090.24	1911.04	303.68	502	257.2	367.28	306.48	1546.4	729.12	356.4	361.12	314.24	712.08	339.36	634.64	332.88	337.12	320.16	367.04	309.12	358.32	353.12	311.52	353.92	2343.84	270.64	721.44	335.92	1718.16	334.64	872.88	350.08	692.8	896.64	348.16	320.96	685.68	336.48	306.24
89	565.157		460.96	488.64	474.48	600.4	1455.36	474.8	530.24	472.48	1861.92	1911.04	452.72	540.96	488.88	750.88	540.64	505.28	428.32	425.68	459.12	503.04	1811.68	440.4	441.92	591.52	551.44	593.76	613.28	476	478.72	460.32	471.12	810.64	678.8	535.04	390.48	437.76	490.4	534.96	543.04	583.92	479.04	447.12	398.16	344.88	492.16	622.88	421.84
87	557.448		#VALUE!	#VALUE!	#VALUE!	#VALUE!	#VALUE!	#VALUE!	#VALUE!	#VALUE!	#VALUE!	#VALUE!	#VALUE!	#VALUE!	#VALUE!	#VALUE!	#VALUE!	#VALUE!	#VALUE!	#VALUE!	#VALUE!	#VALUE!	#VALUE!	#VALUE!	#VALUE!	#VALUE!	#VALUE!	#VALUE!	#VALUE!	#VALUE!	#VALUE!	#VALUE!	#VALUE!	#VALUE!	#VALUE!	#VALUE!	#VALUE!	#VALUE!	#VALUE!	#VALUE!	#VALUE!	#VALUE!	#VALUE!	739.89	408.21	381.36	#VALUE!	#VALUE!	#VALUE!
168	522.63		570.72	181.92	454	520.24	669.84	541.68	413.04	507.92	2090.24	1911.04	440.48	618.16	421.04	585.04	572.4	386.8	588.16	504.96	514.96	545.92	558.72	525.28	466.32	530.56	526.88	472	579.52	545.2	579.52	616.64	579.6	487.68	721.04	496.24	492.72	502.64	518.24	512.72	343.84	527.44	479.76	246.56	417.36	428	490.56	510	500.24
271	502.927	**********	462.32	878.96	537.2	733.44	468.32	468.48	552.64	469.92	2090.24	1911.04	373.04	449.68	474.4	469.36	464.08	457.6	478.8	458.56	467.36	470.64	470.8	467.36	487.6	475.6	484.56	456.08	472.8	480.64	464.32	467.76	487.04	546.08	562.8	720.72	498.4	463.44	455.12	528.72	492.24	511.52	515.44	438.56	370.16	356.32	478.16	454.88	416.88
328	448.729		508.72	208.96	440.8	340.96	424.4	462.96	656.4	449.6	2090.24	1911.04	466.48	427.36	475.52	436.24	310.56	450	345.68	442.96	455.44	411.68	136.16	427.2	425.68	306.4	309.6	297.76	312.8	502.96	502.88	506.8	453.12	496.72	422.48	273.04	379.28	427.12	478.16	331.44	331.92	294.88	382.32	960.64	794	895.92	393.28	450.32	461.12
78	428.33		#VALUE!	#VALUE!	#VALUE!	#VALUE!	#VALUE!	#VALUE!	#VALUE!	#VALUE!	#VALUE!	#VALUE!	#VALUE!	#VALUE!	#VALUE!	#VALUE!	#VALUE!	#VALUE!	#VALUE!	#VALUE!	#VALUE!	#VALUE!	#VALUE!	#VALUE!	#VALUE!	#VALUE!	#VALUE!	#VALUE!	#VALUE!	#VALUE!	#VALUE!	#VALUE!	#VALUE!	#VALUE!	#VALUE!	#VALUE!	#VALUE!	#VALUE!	#VALUE!	#VALUE!	#VALUE!	#VALUE!	#VALUE!	#VALUE!	#VALUE!	#VALUE!	#VALUE!	#VALUE!	#VALUE!
640	422.15		#VALUE!	#VALUE!	#VALUE!	#VALUE!	#VALUE!	#VALUE!	#VALUE!	#VALUE!	#VALUE!	#VALUE!	#VALUE!	#VALUE!	#VALUE!	#VALUE!	#VALUE!	#VALUE!	#VALUE!	#VALUE!	#VALUE!	#VALUE!	#VALUE!	#VALUE!	#VALUE!	#VALUE!	#VALUE!	#VALUE!	#VALUE!	#VALUE!	#VALUE!	#VALUE!	#VALUE!	#VALUE!	#VALUE!	#VALUE!	#VALUE!	#VALUE!	#VALUE!	#VALUE!	#VALUE!	#VALUE!	#VALUE!	#VALUE!	#VALUE!	#VALUE!	#VALUE!	#VALUE!	#VALUE!
65	420.68		#VALUE!	#VALUE!	#VALUE!	#VALUE!	#VALUE!	#VALUE!	#VALUE!	#VALUE!	#VALUE!	#VALUE!	#VALUE!	#VALUE!	#VALUE!	#VALUE!	#VALUE!	#VALUE!	#VALUE!	#VALUE!	#VALUE!	#VALUE!	#VALUE!	#VALUE!	#VALUE!	#VALUE!	#VALUE!	#VALUE!	#VALUE!	#VALUE!	#VALUE!	#VALUE!	#VALUE!	#VALUE!	#VALUE!	#VALUE!	#VALUE!	#VALUE!	#VALUE!	#VALUE!	#VALUE!	#VALUE!	#VALUE!	#VALUE!	#VALUE!	#VALUE!	#VALUE!	#VALUE!	#VALUE!
288	412.077	**********	517.29	455.76	387.15	494.04	316.68	585.87	583.32	345.75	783.84	716.64	591.09	624.33	534.63	377.52	665.85	345.03	323.22	595.47	643.41	412.35	185.73	555.45	442.32	455.64	482.19	474.24	419.55	546.39	660.9	617.19	360.96	540.42	646.62	511.53	275.85	584.58	579.15	648.54	547.35	464.07	395.01	231.36	272.52	263.94	353.58	442.89	584.49
965	392.987		394.88	501.62	428.26	417.1	536.06	414.82	437.3	376.3	522.56	477.76	444.44	416.22	415.26	363.3	443.9	386.6	327.46	398.14	440.82	376.48	452.92	370.3	435.78	313	378.12	339.38	309.94	375.62	442.54	411.46	379.38	409.22	585.96	416.2	413.26	389.72	429.54	433.26	406.04	370.5	413.1	493.26	459.18	466.88	397.56	371.86	398.16
127	384.652		100.71	82.65	91.65	106.11	110.61	101.04	1413.84	93.84	126.48	5733.12	90.27	106.08	99.39	78.12	84.54	126.75	80.7	100.59	92.43	131.43	120.03	107.91	107.4	88.47	114.9	96.6	104.16	105.99	100.29	102.54	98.55	1232.16	133.47	1342.8	84.45	87.39	101.64	100.77	99.27	111.48	101.43	1485.12	1340.4	1491.12	107.34	128.25	104.34
643	380.195		394.88	501.62	428.26	417.1	#VALUE!	414.82	437.3	376.3	522.56	477.76	444.44	416.22	415.26	#VALUE!	443.9	386.6	327.46	398.14	440.82	376.48	#VALUE!	370.3	435.78	313	378.12	339.38	309.94	375.62	442.54	411.46	379.38	409.22	585.96	416.2	413.26	389.72	429.54	433.26	406.04	370.5	413.1	#VALUE!	#VALUE!	#VALUE!	397.56	371.86	398.16
356	377.603		394.88	299.68	428.26	417.1	536.06	414.82	437.3	376.3	522.56	477.76	444.44	416.22	415.26	363.3	443.9	386.6	327.46	398.14	440.82	376.48	452.92	370.3	435.78	313	378.12	339.38	309.94	375.62	442.54	411.46	379.38	409.22	585.96	416.2	344.36	389.72	429.54	433.26	406.04	370.5	413.1	103.7	120.7	131.68	397.56	371.86	398.16
204	370.071		254.88	127.76	307.56	424.08	240	212.08	197.52	362.72	1045.12	955.52	237.44	290.68	222.8	343.24	287.84	773.2	654.92	226	276.04	347.92	249.76	175.8	373.24	274.08	338.12	276.28	286.76	300.32	885.08	822.92	307.4	296.52	355.44	229	91.96	335.56	251.64	257.64	289.72	258	365.12	664.28	625.4	439.04	390.84	303.28	300.92
152	324.586		310.44	566.12	377.12	738.64	313.68	285.16	256.6	300.2	1045.12	955.52	288.16	368.88	364	322.6	309.2	373.96	254.08	333.12	340.04	297.08	302.72	286.44	288.16	369.4	376.6	365.96	408.32	319.6	262.68	262.6	339.2	386.2	353.52	186.52	285.32	259.36	293.8	270.56	447.48	365.2	258.44	517.08	652.68	573.24	161.08	279.48	254.72
88	265.532		230.2	340.62	224.9	290.76	259.14	246.5	351.7	250	522.56	477.76	242.16	293.88	279.52	278.46	266.32	242.64	258.44	238.84	237.58	302.44	347	283.82	261.2	292.72	247.38	241.48	309.94	291.88	259.86	261.12	277.82	393.16	229.24	200.28	246.26	234.66	249.26	319	310.06	263.6	256.32	127.18	69.96	73.56	287.48	308.38	233.62
318	256.363		269.92	157.24	271.68	241.16	208.56	276.16	215.44	261.36	1045.12	955.52	292.52	223.32	210.12	200.16	234.88	236.24	249.48	255.8	267.96	226.12	114.2	259.4	258.32	249.72	250.4	246.88	244.12	277.6	267.36	257.56	270.12	191.52	299.72	164.84	210.4	269.44	239.92	247.36	285.84	239.04	259.8	311.56	276.44	226	275.12	264.72	257.28
77	214.165		#VALUE!	#VALUE!	#VALUE!	#VALUE!	#VALUE!	#VALUE!	#VALUE!	#VALUE!	#VALUE!	#VALUE!	#VALUE!	#VALUE!	#VALUE!	#VALUE!	#VALUE!	#VALUE!	#VALUE!	#VALUE!	#VALUE!	#VALUE!	#VALUE!	#VALUE!	#VALUE!	#VALUE!	#VALUE!	#VALUE!	#VALUE!	#VALUE!	#VALUE!	#VALUE!	#VALUE!	#VALUE!	#VALUE!	#VALUE!	#VALUE!	#VALUE!	#VALUE!	#VALUE!	#VALUE!	#VALUE!	#VALUE!	#VALUE!	#VALUE!	#VALUE!	#VALUE!	#VALUE!	#VALUE!
84	211.075		#VALUE!	#VALUE!	#VALUE!	#VALUE!	#VALUE!	#VALUE!	#VALUE!	#VALUE!	#VALUE!	#VALUE!	#VALUE!	#VALUE!	#VALUE!	#VALUE!	#VALUE!	#VALUE!	#VALUE!	#VALUE!	#VALUE!	#VALUE!	#VALUE!	#VALUE!	#VALUE!	#VALUE!	#VALUE!	#VALUE!	#VALUE!	#VALUE!	#VALUE!	#VALUE!	#VALUE!	#VALUE!	#VALUE!	#VALUE!	#VALUE!	#VALUE!	#VALUE!	#VALUE!	#VALUE!	#VALUE!	#VALUE!	#VALUE!	#VALUE!	#VALUE!	#VALUE!	#VALUE!	#VALUE!
75	210.34		#VALUE!	#VALUE!	#VALUE!	#VALUE!	#VALUE!	#VALUE!	#VALUE!	#VALUE!	#VALUE!	#VALUE!	#VALUE!	#VALUE!	#VALUE!	#VALUE!	#VALUE!	#VALUE!	#VALUE!	#VALUE!	#VALUE!	#VALUE!	#VALUE!	#VALUE!	#VALUE!	#VALUE!	#VALUE!	#VALUE!	#VALUE!	#VALUE!	#VALUE!	#VALUE!	#VALUE!	#VALUE!	#VALUE!	#VALUE!	#VALUE!	#VALUE!	#VALUE!	#VALUE!	#VALUE!	#VALUE!	#VALUE!	#VALUE!	#VALUE!	#VALUE!	#VALUE!	#VALUE!	#VALUE!
321	209.246		235.02	328.38	175.38	254.28	123.52	246.78	241.28	239.66	522.56	477.76	240.28	259.48	215.96	97.66	128.02	266.38	208.4	217.68	200.6	163.92	205.94	253.9	262.48	245.74	159.44	202.04	192.36	201.08	262.72	202.16	189.16	275.08	318.98	268.46	232.84	246.28	260.4	228.76	150.22	182.7	285.56	178.28	164.82	191.16	270.1	245.3	227.74
647	196.367		197.44	250.81	214.13	208.55	268.03	207.41	218.65	188.15	261.28	238.88	222.22	208.11	207.63	181.65	221.95	193.3	163.73	199.07	220.41	188.24	226.46	185.15	217.89	156.5	189.06	169.69	154.97	187.81	221.27	205.73	189.69	204.61	292.98	208.1	206.63	194.86	214.77	216.63	203.02	185.25	206.55	246.63	229.59	233.44	198.78	185.93	199.08
520	195.052		197.44	250.81	214.13	208.55	268.03	207.41	218.65	188.15	261.28	238.88	222.22	208.11	207.63	181.65	221.95	193.3	163.73	199.07	220.41	188.24	226.46	185.15	217.89	156.5	189.06	169.69	154.97	187.81	221.27	205.73	189.69	204.61	292.98	208.1	206.63	194.86	214.77	216.63	203.02	185.25	206.55	246.63	229.59	233.44	198.78	185.93	199.08
642	193.522		197.44	250.81	214.13	208.55	#VALUE!	207.41	218.65	188.15	#VALUE!	#VALUE!	222.22	208.11	207.63	#VALUE!	221.95	193.3	163.73	199.07	220.41	188.24	#VALUE!	185.15	217.89	156.5	189.06	169.69	154.97	187.81	221.27	205.73	189.69	204.61	292.98	208.1	206.63	194.86	214.77	216.63	203.02	185.25	206.55	#VALUE!	#VALUE!	#VALUE!	198.78	185.93	199.08
517	192.581		197.44	250.81	214.13	208.55	268.03	207.41	218.65	188.15	261.28	238.88	222.22	208.11	207.63	181.65	221.95	193.3	163.73	199.07	220.41	188.24	226.46	185.15	217.89	156.5	189.06	169.69	154.97	187.81	221.27	205.73	189.69	204.61	292.98	208.1	206.63	194.86	214.77	216.63	203.02	185.25	206.55	246.63	229.59	146.46	198.78	185.93	199.08
349	184.008		197.44	81.24	214.13	208.55	268.03	207.41	218.65	188.15	261.28	238.88	222.22	208.11	207.63	181.65	221.95	193.3	144.42	199.07	220.41	188.24	98.41	185.15	217.89	156.5	189.06	169.69	154.97	187.81	221.27	205.73	189.69	204.61	292.98	208.1	176.18	194.86	214.77	216.63	203.02	185.25	206.55	#VALUE!	#VALUE!	#VALUE!	198.78	185.93	199.08
150	175.859		188.18	194.78	222.46	83.48	132.44	160.4	235.6	160.48	522.56	477.76	151.78	149.7	220.26	221.62	269.62	216.16	142.08	179.54	171.2	167.62	130.76	150.02	222	238.4	196.32	193.2	227.98	206.82	176.8	175.48	223.32	173.98	279.92	152.96	152.8	172.34	159.28	152.24	100.06	207.36	198.16	212.84	196.36	182.52	262.5	150.68	171.4
347	169.673		197.44	70.05	214.13	208.55	#VALUE!	207.41	218.65	188.15	261.28	238.88	222.22	208.11	207.63	#VALUE!	221.95	193.3	92.01	199.07	220.41	188.24	#VALUE!	185.15	217.89	156.5	189.06	169.69	154.97	187.81	221.27	205.73	189.69	204.61	292.98	208.1	87.36	194.86	214.77	216.63	167.99	185.25	206.55	#VALUE!	#VALUE!	#VALUE!	198.78	185.93	199.08
134	149.693		134.36	90.4	127.8	173.56	166.32	97.88	113.12	134.32	997.88	844.44	124.16	139.68	129.8	189.4	103.68	96.28	145.32	95.4	104.04	134	199.72	121.72	127.92	78.24	121.12	86.92	81.44	138.52	135.2	135.92	131.92	96.16	1171.92	93.08	155.48	122.76	115.08	133.28	107.8	129	115.88	165.44	193.6	168.84	137.2	111.48	129.92
259	127.869		142.37	131.97	134.02	143.51	102.76	131.53	118.86	134.45	261.28	238.88	147.61	145.99	128.57	131.28	141.97	170.31	128.6	138.36	138.58	137.28	137.65	113.25	138.97	130.09	129.42	123.46	132.02	134.8	136.03	131.32	130.57	123.14	134	132.49	152.14	133.05	138.49	144.86	141.19	132.76	138.5	4.5925	5.2125	4.2525	145.39	110.07	157.76
309	118.084		24.78	10.13	25.57	25.89	24.62	25.1	26.31	23.12	2090.24	1911.04	23.34	22.64	26.79	26.61	21.39	26.38	25.87	24.66	24.12	26.65	27.66	24.42	24.46	24.61	24.8	23.46	26.45	23.54	25.92	28.32	25.64	32.84	2343.84	40.29	27.73	23.83	23.72	24.14	26.59	22.39	23.89	25.77	26.21	24.56	23.98	23.9	21.57
272	109.986	**********	34.21	24.18	26.61	428.24	27.18	32.99	34.52	29.37	2090.24	1911.04	31.59	35.7	38.18	25.97	26.37	37.05	28.81	30.59	30.99	34.09	35.87	32.16	40.48	32.32	32.8	30.39	30.74	30.56	32.78	31.32	31.11	38.82	37.6	417.52	37.83	30.08	34.33	34.32	1624.16	29.34	1652.4	553.44	534.56	487.04	33.37	30.39	35.83
262	105.946		101.61	142.82	98.7	101.98	126.62	93.37	117.7	81.55	261.28	238.88	110.8	129.93	98.41	108.48	110.11	99.48	87.19	114.14	124.18	79.21	200.84	109.43	96.67	84.56	102.35	85.93	79.26	97.91	97.18	97.48	98.97	92.6	109.42	122.08	99.13	73.52	90.65	103.68	68.9	103.86	93.65	146.1	132.19	141.36	106.24	110.38	123.71
280	97.7145		#VALUE!	#VALUE!	#VALUE!	#VALUE!	85.49	#VALUE!	#VALUE!	#VALUE!	#VALUE!	#VALUE!	#VALUE!	#VALUE!	#VALUE!	83.42	#VALUE!	#VALUE!	#VALUE!	#VALUE!	#VALUE!	#VALUE!	85.78	#VALUE!	#VALUE!	#VALUE!	#VALUE!	#VALUE!	#VALUE!	#VALUE!	#VALUE!	#VALUE!	#VALUE!	#VALUE!	#VALUE!	#VALUE!	#VALUE!	#VALUE!	#VALUE!	#VALUE!	#VALUE!	#VALUE!	#VALUE!	132.39	127.25	139.62	#VALUE!	#VALUE!	#VALUE!
296	91.0795		104.22	11.5325	100.2	100.06	235.06	103.26	125.66	11.2225	522.56	477.76	106.46	133.42	105.98	241.62	10.3675	11.7775	132.36	101.4	105.34	106.84	260.2	11.705	11.6675	11.07	11.7825	11.115	10.12	113.02	103.28	102.28	105.56	130.22	136.58	159.7	111.42	11.63	12.47	101.44	9.575	102.28	11.8725	117.32	11.51	11.65	12.01	12.18	109.2
320	78.5951		72.38	125.45	67.42	86.24	152.32	66.42	147.72	54.6	261.28	238.88	59.79	98.39	72.2	122.32	99.37	58.59	68.33	67.71	64.31	73.81	47.86	79.57	45.17	72.58	70.67	70.81	65.78	71.22	66.62	77.36	69	60.23	125.45	59.38	52.91	77.15	69	73.14	93.71	68.99	58.88	52.09	51.76	46.47	66.06	55.97	69.93
90	77.1541		80.94	73.19	95.19	75.29	111.52	93.27	131.12	41.77	118.75	238.88	66.29	60.18	52.57	57.24	73.1	102.85	90.55	84.96	68.48	86.45	101.84	61.45	109.79	60.57	70.28	61.74	65.82	78.19	88.74	89.95	86.5	66.39	100.1	82.67	60.4	78.53	91.28	97.55	70.64	53.86	104.39	76.99	66.88	70.19	113.82	59.52	86.89
291	68.8837		60.06	89.89	65.69	75.17	63.12	62.33	115.45	55.32	261.28	238.88	74.33	101.89	48.27	48.15	88.85	66.03	55.09	92.08	64.98	53.63	116.1	69.12	74.7	56.48	61.9	63.29	53.24	63.36	68.3	70.57	63.13	59.9	292.98	54.23	54.01	49.25	67.47	64.83	59.86	67.16	79.18	84.34	49.21	68.48	74.13	76.74	59.62
232	66.4814		66.18	38.15	58.15	55.56	112.82	64.92	69.2	24.18	261.28	238.88	58.65	67.64	50.65	110.47	57.08	57.72	66.74	59.52	57.25	63.61	98.46	59.04	58.9	60.4	59.74	58.2	55.9	64.28	62.39	65.99	60.81	129.22	40.72	109.29	45.18	55.69	59.9	46.67	59.02	54.38	61.41	94.68	89.24	74.44	59.27	59.34	69.02
172	65.0433		61.52	48.22	59.62	50.74	45.22	66.76	102.28	68.76	522.56	477.76	48.94	50.64	59.14	53.48	46.72	70.02	47.58	59.88	64.08	58.94	49.16	62.9	30.8	52.08	55.16	50.7	51.34	67.24	66.38	64.62	48.72	409.22	59.64	116.22	55.52	61.38	62.22	51.72	39.5	51.64	57.14	45.72	46.86	44.44	45.44	84.24	58.72
322	60.5691		43.1	25.6	46.84	54.72	98.78	46.66	37.56	43.5	522.56	477.76	38.56	51.96	45.86	99.62	44.82	46.06	44.84	45.52	43.34	44.26	122.72	47.48	44.42	48.96	39.58	48.16	47.96	46.34	45.26	46.18	42.68	43.52	585.96	56.82	43.22	44.7	46.38	38.8	50.08	42.76	41.16	50.48	52.42	50.56	45.34	46.98	41.3
197	39.9996		38.19	21.76	26.68	49.83	29.03	76.87	37.18	25.02	261.28	238.88	23.69	17.8	23.64	33.2	27.23	114.45	61.02	17.03	15.44	30.68	33.97	24.23	38.73	32.79	36.35	35.33	34.89	26.54	43.04	42.97	29.26	66.32	46.32	38.82	33.87	28.71	105.79	23.23	34.03	29.46	35.52	58.55	49.56	46.95	33.4	22.66	17.27
143	38.9046		18.36	8.95	16.49	26.1	19.78	17.54	19.19	16.16	2090.24	1911.04	15.91	21.01	16.99	17.6	14.85	17.88	17.59	17.67	17.76	18.87	19.28	16.46	20.51	16.69	17.33	16.01	15.74	18.73	18.6	19.67	17.7	18.6	37.7	25.14	16.52	16.42	16.96	16.38	15.15	17.22	19.33	14.17	14.91	15.44	19.76	16.11	19.98
314	37.1176		16.04	12.22	14.72	22.88	12.05	16.33	14.43	15.14	2090.24	1911.04	14.56	17.39	15.99	11.74	13.38	17.91	14.84	16.05	15.91	14.66	20.73	15.54	16.1	14.64	14.97	15.2	14.04	15.76	15.57	15.87	15.61	14.95	22.61	34.3	14.6	15.01	16.39	15.88	19.3	14.05	19.44	14.5	15.65	16.74	15.51	15.2	15.05
315	32.767		10.49	10.91	8.42	21.17	10.39	10.74	11.8	9.55	2090.24	1911.04	10.21	11.09	10.85	9.98	9.79	10.66	9.49	9.98	10.42	9.39	19.37	9.74	10.25	9.84	10.75	9.43	9.46	9.95	10.45	10.13	10.25	12.88	13.7	42.15	10.31	9.67	10.23	12.29	14.15	9.47	13.85	12.81	12.62	11.69	10.25	9.86	9.27
333	26.7485		66.59	66.41	5.685	61.92	4.905	66.1	64.89	61.01	261.28	238.88	58.3	5.5325	63.36	4.27875	4.0225	59.89	57.34	66.44	53.63	59	5.46375	5.4675	5.55875	4.365	4.36125	4.2575	5.8075	65.36	60.82	60.47	55.56	59.65	114.45	88.72	54.22	54.04	61.92	51.67	5.82875	4.75375	5.4975	3.4075	4.52875	4.78125	5.735	5.41625	55.51
Rho
aln_pos	average FP score	KNOWN	P61586/1a2b/A_fp	P60953/1a4r/A_fp	P60953/1an0/A_fp	P61586/1cc0/A_fp	P61586/1cxz/A_fp	P60953/1doa/A_fp	P61586/1dpf/A_fp	P15153/1ds6/A_fp	P63000/1e96/A_fp	P63000/1foe/B_fp	P61586/1ftn/A_fp	P63000/1g4u/R_fp	P60953/1grn/A_fp	P61588/1gwn/A_fp	P60953/1gzs/A_fp	P63000/1he1/C_fp	P63000/1hh4/A_fp	P63000/1i4d/D_fp	P63000/1i4l/D_fp	P63000/1i4t/D_fp	P60953/1ki1/A_fp	P61586/1kmq/A_fp	P60953/1kz7/B_fp	P60953/1kzg/B_fp	P61586/1lb1/B_fp	P61587/1m7b/A_fp	P63000/1mh1/A_fp	P60953/1nf3/A_fp	P61586/1ow3/B_fp	P61586/1s1c/A_fp	P61586/1tx4/B_fp	P61586/1x86/B_fp	P61586/1xcg/B_fp	P08134/1z2c/A_fp	P17081/2atx/A_fp	P60763/2c2h/A_fp	Q92730/2cls/A_fp	P60953/2dfk/B_fp	P63000/2fju/A_fp	P62745/2fv8/A_fp	P60763/2g0n/A_fp	P08134/2gcn/A_fp	P08134/2gco/A_fp	P08134/2gcp/A_fp	P63000/2h7v/A_fp	P60763/2ic5/A_fp	O82480/2j0v/A_fp
786	29738	**********	30407	1703.52	1896.48	15590.9	34198.6	37745.3	34753	35864.6	31570.6	32341	32947.2	36122.4	1674.72	28697.8	31387.7	35164.8	26153.3	29073.6	30458.9	31014.7	32189.8	36099.4	23359.7	20145.6	31060.8	35560.8	37745.3	1795.68	36034.6	33192	38250.7	30854.9	31261	35500.3	30965.8	35419.7	31301.3	2050.56	35759.5	32006.9	36216	32048.6	30877.9	29715.8	33194.9	36295.2	30276
434	8456.74		8446.4	5678	9261.6	240.9	9499.6	5285.6	9653.6	9962.4	8769.6	8983.6	9152	10034	7414	7971.6	8718.8	9768	8818.4	8076	8460.8	8615.2	8941.6	10027.6	3178	2557.2	8628	9878	10484.8	3674	10009.6	9220	10625.2	8570.8	8683.6	9861.2	124.7	9838.8	8694.8	8868.8	9933.2	8018	10060	8902.4	8577.2	8254.4	9220.8	10082	8410
103	7163.37	**********	6624.8	7213.92	8334.48	7513.52	6518.4	6662.32	9203.6	6809.04	5602.24	7717.36	7514.08	7080.08	13265.8	5258.4	6183.52	7132.16	3916.08	5094.32	11845.1	10595.8	8616.72	6418.16	7256.48	7061.04	6939.52	5000.24	3891.44	4950.4	12772.5	6035.12	14875.3	6723.36	6857.76	6263.6	1458.8	13774.3	4151.84	7304.08	7134.4	12447.1	3354.4	6700.4	7062.16	7340.48	6959.12	4468.24	6781.04
173	6132.61	**********	4492.8	4334.08	3559.68	5335.04	5225.6	6435.2	8348.16	7584	5085.44	7412.48	5334.4	5999.36	4618.24	5896.32	7552.64	6348.8	7758.08	4081.92	4934.4	5409.92	8333.44	4883.84	6837.12	6910.72	6741.12	5919.36	4435.84	5788.16	4617.6	5672.96	4466.56	7556.48	7813.12	5754.24	4133.76	7106.56	3120.64	7569.28	4273.28	8133.12	4761.6	5008	7516.16	5597.44	3934.08	4575.36	10336.6
254	3908.3	**********	5067.84	3172.56	2373.36	5107.92	4051.44	5340.24	5220.24	5028.48	4443.6	3122.88	5108.16	4011.36	4555.44	4189.92	4403.28	5079.84	5216.16	4461.36	4494.24	4364.64	4772.88	3453.6	4644.24	4365.84	4626.96	5926.8	1698.96	5277.84	3504.48	4676.64	3322.56	4906.08	5210.16	5159.04	620.16	1676.16	4508.4	5321.28	5005.2	1830.48	2093.76	5341.44	5146.32	4952.64	4934.64	2083.2	#VALUE!
275	3908.02	**********	3638.08	6787.84	2552.32	2575.04	3116.48	7168.64	3299.84	5780.48	3922.24	5762.56	2574.08	4650.88	3895.04	4856.64	6975.04	4137.28	6432.32	4179.84	4814.72	4095.36	3520	3184.32	2455.36	2029.12	3616.32	5802.88	4110.08	3596.48	2859.52	3152.96	2851.84	2679.36	2904	3050.24	1630.4	5252.8	5856.96	4082.56	6114.24	3442.56	6339.84	2795.52	2364.8	3426.56	5783.04	6358.4	5354.56
295	3898.8		3332.16	5449.92	3996.48	2108.8	5379.84	5916.16	2578.24	4312.32	4554.56	3637.12	2108.8	4832.64	4278.72	2352	4248.96	3933.12	3402.88	4198.72	4862.08	4436.16	4336	4084.16	4952	3030.72	2574.4	3814.4	4202.88	3910.72	5692.16	4698.56	5777.6	3792.32	3767.36	7549.44	405.76	4637.76	2135.04	2221.76	4478.72	5240.96	1845.12	5303.36	5447.68	2611.2	3793.6	1861.44	4107.84
112	2059.42		1019.04	2157.6	2196.72	1619.76	873.84	3019.68	2999.28	2944.8	1431.12	3093.36	1619.76	1126.8	1092.96	946.56	3163.2	1016.16	2891.04	2480.88	2233.44	2421.12	3224.64	919.92	2935.44	2991.12	2826.72	933.36	1656.96	814.56	1039.2	866.64	1105.44	3186.96	3215.52	1148.4	1345.44	5903.28	934.32	2837.52	889.44	5334.48	2898	1471.2	2857.2	914.4	1437.12	6049.2	2870.16
776	1715.92		#VALUE!	#VALUE!	#VALUE!	#VALUE!	#VALUE!	#VALUE!	#VALUE!	#VALUE!	#VALUE!	#VALUE!	#VALUE!	#VALUE!	#VALUE!	1594.32	#VALUE!	#VALUE!	#VALUE!	#VALUE!	#VALUE!	#VALUE!	#VALUE!	#VALUE!	#VALUE!	#VALUE!	#VALUE!	1975.6	#VALUE!	#VALUE!	#VALUE!	#VALUE!	#VALUE!	#VALUE!	#VALUE!	#VALUE!	#VALUE!	#VALUE!	1738.96	#VALUE!	#VALUE!	#VALUE!	#VALUE!	#VALUE!	#VALUE!	#VALUE!	#VALUE!	#VALUE!	#VALUE!
796	1682		#VALUE!	#VALUE!	#VALUE!	#VALUE!	#VALUE!	#VALUE!	#VALUE!	#VALUE!	#VALUE!	#VALUE!	#VALUE!	#VALUE!	#VALUE!	#VALUE!	#VALUE!	#VALUE!	#VALUE!	#VALUE!	#VALUE!	#VALUE!	#VALUE!	#VALUE!	#VALUE!	#VALUE!	#VALUE!	#VALUE!	#VALUE!	#VALUE!	#VALUE!	#VALUE!	#VALUE!	#VALUE!	#VALUE!	#VALUE!	#VALUE!	#VALUE!	#VALUE!	#VALUE!	#VALUE!	#VALUE!	#VALUE!	#VALUE!	#VALUE!	#VALUE!	#VALUE!	#VALUE!	1682
289	1490.46		1630.32	1361.04	1462.32	1625.28	1526.4	1236.48	1442.88	1533.12	1602.72	1182.72	1624.56	1535.52	1497.84	2929.2	1373.52	1491.12	1299.36	1298.16	1293.6	1326.24	1541.04	1518.96	1567.68	1426.8	1528.8	3091.92	1609.92	1474.08	1521.84	1550.88	1607.28	1233.12	1618.56	1527.36	1026.24	1450.56	1726.32	1587.36	1432.8	1518.72	1541.52	1479.84	1433.28	1526.16	1367.04	1473.6	1183.68
205	1078.41		1270.56	859.44	1038.24	1568.64	1084.08	953.28	1195.2	932.16	875.28	820.56	1568.64	1112.4	870	1146.96	1054.56	990.72	828.72	956.4	921.12	1179.12	940.32	1395.84	979.44	947.76	985.68	1121.52	967.44	957.84	843.84	1053.6	771.6	856.8	1225.2	1090.8	1170.48	852.72	1233.84	1093.68	1018.56	1320.24	848.4	1530	969.6	933.36	1518.96	850.56	1314.72
785	848.105	**********	844.64	340.88	443.48	420.68	949.96	701.64	965.36	996.24	876.96	898.36	915.2	1003.4	478.6	797.16	871.88	976.8	780.04	807.6	846.08	861.52	894.16	1002.76	920.4	883.44	862.8	987.8	1048.48	273.08	1000.96	922	1062.52	857.08	868.36	986.12	860.16	983.88	869.48	290.12	993.32	889.08	1006	890.24	857.72	825.44	922.08	1008.2	841
158	829.93		998.4	595.76	1098.16	892.24	811.36	548.96	941.6	727.36	734.8	733.6	892.16	924.24	723.84	1019.52	595.44	894.08	1404.96	859.28	602.88	1011.28	677.84	754.48	688.8	663.36	633.68	757.44	722.88	592.32	915.28	655.28	1133.44	620.56	1056.64	923.44	291.68	441.2	728.4	732.64	1270.48	357.6	353.2	689.68	954.72	873.92	853.2	372.8	760
88	637.579		825.44	603.04	681.12	312.8	743.52	352.96	749.76	328.16	707.04	487.68	312.8	812.64	711.36	697.28	505.6	629.44	334.88	896	956.8	902.88	459.2	701.12	475.68	484.32	478.56	843.68	646.88	815.52	767.84	737.44	799.52	466.88	521.76	738.08	251.84	1016	732.32	521.12	690.88	738.4	563.84	290.4	287.52	700.16	329.76	599.68	321.28
95	586.795	**********	532.64	606.24	619.04	361.92	443.52	593.92	205.12	698.4	788.8	373.44	361.92	760.8	620	519.68	524	629.92	672	588.32	636.64	614.72	466.4	894.08	440.8	430.08	451.04	488.32	701.12	750.72	584.48	596.48	621.12	419.68	511.52	943.68	382.72	626.24	645.76	479.2	672.96	462.72	668.8	381.6	355.84	536.48	452.8	671.84	575.52
58	586.038	**********	633.48	#VALUE!	#VALUE!	686.4	361.23	#VALUE!	724.02	#VALUE!	#VALUE!	#VALUE!	686.4	#VALUE!	#VALUE!	597.87	#VALUE!	#VALUE!	#VALUE!	#VALUE!	#VALUE!	#VALUE!	#VALUE!	752.07	#VALUE!	#VALUE!	647.1	740.85	#VALUE!	#VALUE!	750.72	691.5	796.89	571.89	651.27	391.35	645.12	#VALUE!	652.11	#VALUE!	#VALUE!	666.81	#VALUE!	667.68	486.15	619.08	#VALUE!	#VALUE!	129.66
282	467.222		628	434.72	457.12	493.92	578.72	558.4	607.84	449.76	408.48	378.72	493.76	510.88	470.24	415.52	464	422.08	429.92	421.6	494.24	477.28	458.88	513.28	502.4	463.68	615.2	431.36	358.88	432.48	599.04	681.28	592.48	522.88	472.32	524.48	194.4	395.68	370.24	512.48	407.36	456.32	384.64	561.28	435.36	617.92	315.04	403.2	574.08
244	452.546		389.04	325.24	296.6	459.04	311.4	408.04	462.96	814.56	667.52	723.6	459.16	381.56	345.2	394.44	339.4	663.92	488.96	606.68	676.16	624.44	354.84	456.48	392.64	369.32	493.24	433	219	362.56	557.48	517.24	522.76	303.44	456.52	669.44	64.32	206	447.44	405	739.4	216.04	689.84	408.88	476.6	446.48	712.32	553.32	779.32
236	450.005		429.68	410.24	383.36	445.92	414.08	575.44	402.48	507.12	502.88	450.88	446	554.32	428.16	379.84	417.84	473.28	402.48	496.96	609.52	530.64	464.24	417.44	381.04	407.2	454.24	388.4	489.76	405.2	422.64	425.36	417.2	381.2	514.08	351.6	257.2	486.96	358.8	404.8	466.88	363.2	537.44	419.84	402.08	420.32	500.88	522.88	438.16
435	415.897		422.32	265	258.28	154.78	474.98	284.82	482.68	498.12	438.48	449.18	457.6	501.7	214.08	398.58	435.94	488.4	344.34	403.8	423.04	430.76	447.08	501.38	183.06	223.16	431.4	493.9	524.24	382.68	500.48	461	531.26	428.54	434.18	493.06	7.4475	491.94	434.74	303.06	496.66	144.26	503	445.12	428.86	412.72	461.04	504.1	420.5
784	413.839	**********	422.32	124.3	101.5	188.04	474.98	524.24	482.68	498.12	438.48	449.18	457.6	501.7	149.82	398.58	435.94	488.4	106.14	403.8	423.04	430.76	447.08	501.38	190.24	202	431.4	493.9	524.24	58.02	500.48	461	531.26	428.54	434.18	493.06	430.08	491.94	434.74	197.98	496.66	444.54	503	445.12	428.86	412.72	461.04	504.1	420.5
47	408.56		#VALUE!	#VALUE!	#VALUE!	#VALUE!	#VALUE!	#VALUE!	#VALUE!	#VALUE!	#VALUE!	#VALUE!	#VALUE!	#VALUE!	#VALUE!	#VALUE!	#VALUE!	#VALUE!	#VALUE!	#VALUE!	#VALUE!	#VALUE!	#VALUE!	#VALUE!	#VALUE!	#VALUE!	#VALUE!	#VALUE!	#VALUE!	#VALUE!	#VALUE!	#VALUE!	#VALUE!	#VALUE!	#VALUE!	#VALUE!	#VALUE!	#VALUE!	#VALUE!	#VALUE!	#VALUE!	#VALUE!	#VALUE!	#VALUE!	#VALUE!	#VALUE!	#VALUE!	#VALUE!	#VALUE!
60	407.2		#VALUE!	#VALUE!	#VALUE!	#VALUE!	#VALUE!	#VALUE!	#VALUE!	#VALUE!	#VALUE!	#VALUE!	#VALUE!	#VALUE!	#VALUE!	398.58	#VALUE!	#VALUE!	#VALUE!	#VALUE!	#VALUE!	#VALUE!	#VALUE!	#VALUE!	#VALUE!	#VALUE!	#VALUE!	493.9	#VALUE!	#VALUE!	#VALUE!	#VALUE!	#VALUE!	#VALUE!	#VALUE!	#VALUE!	#VALUE!	#VALUE!	#VALUE!	#VALUE!	#VALUE!	#VALUE!	#VALUE!	#VALUE!	#VALUE!	#VALUE!	#VALUE!	#VALUE!	#VALUE!
62	407.2		#VALUE!	#VALUE!	#VALUE!	#VALUE!	#VALUE!	#VALUE!	#VALUE!	#VALUE!	#VALUE!	#VALUE!	#VALUE!	#VALUE!	#VALUE!	398.58	#VALUE!	#VALUE!	#VALUE!	#VALUE!	#VALUE!	#VALUE!	#VALUE!	#VALUE!	#VALUE!	#VALUE!	#VALUE!	493.9	#VALUE!	#VALUE!	#VALUE!	#VALUE!	#VALUE!	#VALUE!	#VALUE!	#VALUE!	#VALUE!	#VALUE!	#VALUE!	#VALUE!	#VALUE!	#VALUE!	#VALUE!	#VALUE!	#VALUE!	#VALUE!	#VALUE!	#VALUE!	#VALUE!
296	383.949		459.6	436.68	383.1	395.94	464.7	444.24	397.86	396.18	396.6	359.52	395.94	415.02	430.8	397.68	400.38	387.36	340.86	355.2	324.9	394.5	410.88	399.72	413.1	440.52	354.48	433.02	392.4	421.02	452.82	412.68	432.72	495.54	316.62	520.26	128.16	365.04	289.5	374.4	406.02	440.94	395.76	580.74	384.78	316.68	390.36	414.3	181.38
346	294.331		#VALUE!	103.02	85.16	#VALUE!	#VALUE!	187.96	#VALUE!	144.44	219.8	449.18	#VALUE!	128.44	169.56	157.96	274.32	488.4	183.4	213.28	240.36	192.46	294.7	#VALUE!	199.54	208.46	#VALUE!	188.02	200.22	258.14	#VALUE!	#VALUE!	#VALUE!	#VALUE!	#VALUE!	#VALUE!	105.3	491.94	434.74	171.44	496.66	#VALUE!	128.26	#VALUE!	#VALUE!	#VALUE!	266.18	111.72	237.74
211	271.274		562.96	223	184.6	348.44	320.16	180.32	357	159.04	555.8	164	348.44	263.08	153.44	291.48	225.8	170.36	218.84	171.32	176.76	193.32	261.16	311.16	222.24	172.92	332.32	331.6	371.56	125.68	365.04	385.6	360.84	301.8	368.6	361.16	532.52	164.92	260.12	163.36	158	428.08	174.04	331.08	340.84	318.4	473.64	168.48	471.96
180	260.281	**********	182.88	364.8	340.48	159.04	141.68	291.76	259.6	224.72	220.4	307.44	158.96	303.76	188.64	114.32	372	151.36	253.44	166.96	167.68	178.56	312.64	207.68	370.48	364.24	272	137.68	187.12	136.16	183.36	179.6	169.76	209.36	228.8	149.44	982.64	376.64	152.24	347.12	311.92	204.24	320.16	198.48	232.56	200.88	144.32	312.24	285.76
292	252.849		153.64	304.8	182.3	160.54	144.56	283.18	171.92	336.16	421.36	282.36	160.56	378.62	311.94	187.88	312.14	325.5	359.96	362.44	398.76	430.76	307.94	156.38	309.54	318.34	139.06	180.08	352.88	317.14	167.16	163.92	183.66	155.74	191.24	183.14	47.14	365.08	221.14	309.3	341.4	194.88	360.92	185.78	185.18	186.14	399.68	365.66	129.78
214	247.1		155.16	76.44	78.48	117.36	113.88	118.62	98.7	131.82	148.8	98.64	117.36	132.06	73.02	113.64	117.6	124.38	106.8	136.14	222.18	169.26	120.9	113.7	112.86	106.32	110.52	107.04	131.52	78.42	118.14	100.98	109.02	90.18	116.46	125.1	189.3	111.54	195.54	86.64	109.2	106.92	117.36	104.1	10292.6	111.36	120.18	115.86	145.2
787	218.732		211.16	107.88	160.22	228.8	237.49	262.12	241.34	249.06	219.24	224.59	228.8	250.85	124.28	199.29	217.97	244.2	236.18	201.9	211.52	215.38	223.54	250.69	230.1	220.86	215.7	246.95	262.12	136.4	250.24	230.5	265.63	214.27	217.09	246.53	215.04	245.97	217.37	82.87	248.33	222.27	251.5	222.56	214.43	206.36	230.52	252.05	210.25
774	214.49		#VALUE!	#VALUE!	#VALUE!	#VALUE!	#VALUE!	#VALUE!	#VALUE!	#VALUE!	#VALUE!	#VALUE!	#VALUE!	#VALUE!	#VALUE!	199.29	#VALUE!	#VALUE!	#VALUE!	#VALUE!	#VALUE!	#VALUE!	#VALUE!	#VALUE!	#VALUE!	#VALUE!	#VALUE!	246.95	#VALUE!	#VALUE!	#VALUE!	#VALUE!	#VALUE!	#VALUE!	#VALUE!	#VALUE!	#VALUE!	#VALUE!	217.37	#VALUE!	#VALUE!	#VALUE!	#VALUE!	#VALUE!	#VALUE!	#VALUE!	#VALUE!	#VALUE!	#VALUE!
782	214.151		211.16	#VALUE!	#VALUE!	82.05	237.49	#VALUE!	241.34	#VALUE!	#VALUE!	#VALUE!	228.8	#VALUE!	#VALUE!	199.29	#VALUE!	#VALUE!	#VALUE!	#VALUE!	#VALUE!	#VALUE!	#VALUE!	250.69	#VALUE!	#VALUE!	215.7	246.95	#VALUE!	#VALUE!	250.24	230.5	265.63	214.27	217.09	246.53	215.04	#VALUE!	217.37	#VALUE!	#VALUE!	222.27	#VALUE!	222.56	214.43	206.36	#VALUE!	#VALUE!	210.25
53	213.175		#VALUE!	#VALUE!	#VALUE!	#VALUE!	#VALUE!	#VALUE!	#VALUE!	#VALUE!	#VALUE!	#VALUE!	#VALUE!	#VALUE!	#VALUE!	199.29	#VALUE!	#VALUE!	#VALUE!	#VALUE!	#VALUE!	#VALUE!	#VALUE!	#VALUE!	#VALUE!	#VALUE!	#VALUE!	246.95	#VALUE!	#VALUE!	#VALUE!	#VALUE!	#VALUE!	#VALUE!	#VALUE!	#VALUE!	215.04	#VALUE!	217.37	#VALUE!	#VALUE!	#VALUE!	#VALUE!	#VALUE!	#VALUE!	#VALUE!	#VALUE!	#VALUE!	#VALUE!
52	212.989		#VALUE!	#VALUE!	#VALUE!	#VALUE!	#VALUE!	#VALUE!	#VALUE!	#VALUE!	#VALUE!	#VALUE!	#VALUE!	#VALUE!	#VALUE!	199.29	#VALUE!	#VALUE!	#VALUE!	#VALUE!	#VALUE!	#VALUE!	#VALUE!	#VALUE!	#VALUE!	#VALUE!	#VALUE!	246.95	#VALUE!	#VALUE!	#VALUE!	#VALUE!	#VALUE!	#VALUE!	#VALUE!	#VALUE!	#VALUE!	#VALUE!	217.37	#VALUE!	#VALUE!	#VALUE!	#VALUE!	#VALUE!	#VALUE!	#VALUE!	#VALUE!	#VALUE!	#VALUE!
59	203.6		#VALUE!	#VALUE!	#VALUE!	#VALUE!	#VALUE!	#VALUE!	#VALUE!	#VALUE!	#VALUE!	#VALUE!	#VALUE!	#VALUE!	#VALUE!	199.29	#VALUE!	#VALUE!	#VALUE!	#VALUE!	#VALUE!	#VALUE!	#VALUE!	#VALUE!	#VALUE!	#VALUE!	#VALUE!	246.95	#VALUE!	#VALUE!	#VALUE!	#VALUE!	#VALUE!	#VALUE!	#VALUE!	#VALUE!	#VALUE!	#VALUE!	#VALUE!	#VALUE!	#VALUE!	#VALUE!	#VALUE!	#VALUE!	#VALUE!	#VALUE!	#VALUE!	#VALUE!	#VALUE!
436	201.875		211.16	43.64	44.29	67.54	237.49	91.22	241.34	249.06	219.24	224.59	228.8	250.85	87.86	199.29	217.97	244.2	46.48	201.9	211.52	215.38	223.54	250.69	91.93	83.5	215.7	246.95	262.12	45.4	250.24	230.5	265.63	214.27	217.09	246.53	56.29	245.97	217.37	103.15	248.33	143.06	251.5	222.56	214.43	206.36	230.52	252.05	210.25
281	192.25		77.52	251.58	232.5	87.48	72.42	330.3	77.25	288.06	272.67	289.41	87.45	287.85	274.02	162.78	241.74	313.86	258.21	268.8	202.35	198.99	248.31	68.1	310.8	264.54	76.5	193.95	286.5	240.09	70.05	76.11	71.79	82.89	81.06	84.12	66.45	129.87	144.63	290.19	304.71	168.87	259.86	74.04	65.55	66.87	221.76	123.48	105.96
431	184.44		98.18	112	87.99	121.38	113.11	124.6	161.45	188.38	219.24	224.59	156.62	189.63	52.11	199.29	217.97	244.2	118.76	201.9	211.52	215.38	223.54	125.97	139.78	125.35	178.88	246.95	126.41	131.44	105.37	104.78	265.63	135.52	169.22	246.53	1.7525	245.97	217.37	221.72	248.33	94.49	251.5	222.56	149.19	113.99	230.52	252.05	210.25
242	115.321		135.7	92.98	108.58	121.07	113.98	107.88	99.84	136.13	118.97	111.91	121.06	130.57	139.2	111.96	106.36	130.14	136.14	97.78	134.8	126.58	119.46	122.34	115.95	132.51	83.27	110.35	86.48	126.58	96.8	107.75	105.33	131.87	126.18	135.2	15.08	80.64	121.04	127.5	108.11	117.77	124.4	123.76	153.94	145.53	126.34	119.89	63.28
252	112.454		82.58	190.69	154.02	125.48	113.48	186.65	114.08	99.97	90.2	106.79	125.49	108.38	148.06	78.17	156.89	101.79	50.24	68.95	79.18	85.88	88.1	91.43	124.58	158.38	105.14	83.11	70.25	168.73	88.21	116	81.15	105.73	139.38	151.62	104.45	89.87	120.05	150.58	96.32	180.61	96.16	130.83	135.21	149.19	126.58	97.74	138.84
72	109.538		131.6	68.22	75.39	193.76	177.18	87.69	142.82	87.47	63.19	57.35	193.76	81.14	69.22	199.29	93.38	70.67	69.16	81.51	83.43	77.55	100.3	183.22	66.74	60.44	191.16	246.95	73.29	78.3	182.92	51.02	209.32	94.97	199.59	130.69	215.04	121.74	102.25	74.83	63.32	93.8	56.07	154.91	158.64	192.44	68.36	55.97	61.37
256	106.401		104.58	110.83	129.93	98.54	117.65	180.35	120.54	71.55	91.67	93.45	98.55	94.08	200.7	95.82	194.22	95.89	98.83	98.31	86.93	87.25	127.62	91.73	155.38	101.62	116.76	98.09	57.18	200.28	106.69	122.24	129.84	110.2	110.11	105.73	47.13	68.27	68.97	174.47	87.13	55.19	69.68	79.28	90.24	103.58	96.96	68.85	#VALUE!
285	102.792		115.02	88.68	92.82	80.58	96.84	92.76	86.16	108.9	106.44	106.14	80.58	140.76	100.38	123.66	103.02	108.48	110.22	96.18	102.66	115.38	117.54	95.82	95.4	98.64	99.12	123.3	104.64	99.18	97.44	93.72	93.24	84.9	84.96	102.3	190.2	106.68	138.3	107.58	97.38	103.68	95.1	85.26	89.46	95.22	116.88	107.4	89.22
85	78.6696		84.76	77.32	60.36	69.68	63.92	103.68	67.64	82.84	76.12	80.24	69.68	98.68	83.36	54.92	82.36	76.52	77.24	74.88	72.32	76.08	81.48	69.12	81.72	82.88	73.44	58.88	79.16	71.8	75.84	71.04	73.24	108.68	109.8	73.92	70.6	74.36	55.4	86.44	76.56	67.92	83.76	68.16	68.04	64.56	71.24	80.48	82.84
203	77.2262		46.77	123.03	118.71	31.39	33.65	128.52	32.4	97.28	105.58	83.11	31.38	88.39	108.01	42.99	127.79	93.07	95.49	90.95	87.87	76.7	73.13	42.22	100.54	95.97	28.03	62.15	93.15	108.48	36.37	29.79	36.87	36.12	32.6	36.88	54.65	113.02	12.82	146.79	99.88	35.9	130.41	33.37	34.08	37.21	97.74	121.47	61.59
251	71.9078		40.29	35.48	42.27	39.38	36.83	57.38	40.29	175.68	138.93	123.32	39.38	140.82	36.64	33.55	35.21	144.45	127.08	121.29	129.62	125.23	33.9	36.03	38.03	33.77	35.29	57.45	81.61	36.2	31.12	36.07	30.9	42.95	48.62	40.31	38.91	25.33	37.8	40.27	176.89	43.26	81.34	39.97	39.3	41.72	156.01	82.04	147.69
118	71.7849		51.92	58.46	63.77	153.7	74.77	94.04	86.52	66.82	57.44	86.15	153.67	68.9	65.77	48.65	60.64	56.07	61.16	55.8	59.12	65.91	86.15	53.36	89.7	93.39	75.16	44.37	52.82	51.26	61.47	53.27	65.76	86.38	71.46	57.75	175.67	48.49	52.82	79.71	62.48	52.1	53.41	166.11	161.65	36.49	68.57	51.05	80.32
280	71.3208		82.37	60.99	64.74	73.63	69.19	57.51	83.44	78.57	74.4	65.22	73.63	71.46	57.11	63.92	55.41	63.05	73.76	60.91	61.24	62.06	69.95	64.55	46.02	48.16	57.56	70.71	53.55	63.5	72.09	67.76	80.29	62.55	70.47	84.97	167.67	44	86.79	70.09	64.45	70.87	69.45	73.17	61.83	62.28	87.98	74.44	64.95
272	69.6013		66.06	135.94	114.21	71.62	68.14	113.55	73	34.14	36.93	38.04	71.62	42.57	85.22	81.08	152.83	40.18	37.96	36.82	31.34	23.82	141.06	91.27	109.28	112.68	72.29	86.6	41.55	107.7	56.02	77.58	56.04	74.35	86.3	75.31	44.26	41.95	41.27	130	41.63	42.1	42.22	34.38	67.47	70.76	38.47	43.78	79.91
75	57.1676		47.88	33.32	31.92	27.14	33.28	33.52	35.74	32.7	33.38	31.4	27.12	36.52	32.74	42.84	33.04	31.6	31.28	35.38	28.34	29.78	33.8	29.16	32.32	31.42	29.84	60.34	30.98	37.4	32.76	30.58	30.68	28.86	28.04	31.58	972.64	29.54	45.84	35.28	30.52	29.74	30.76	30.3	34.72	32.62	33.2	30.08	37.98
260	47.6967		86.59	5.18625	5.845	86.57	51.17	5.8325	107.33	5.99875	5.46875	4.92125	86.57	6.08	5.99875	4.655	6.1475	50.61	5.49625	5.49625	61.77	71.72	4.085	99.51	51.08	52.78	94.51	3.74625	5.40625	6.0675	101.93	104.88	107.24	102.92	105.57	149.92	72.08	6.2275	3.58125	57.17	51.82	113.25	5.56625	138.98	5.5575	99.11	5.58375	5.68125	5.5175
238	41.8853		43.71	33.4	35.8	40.64	43.64	41.17	36.82	41.58	43.31	36.65	40.63	51.85	39.8	35.45	40.24	41.79	39.12	37.99	47.43	41.15	43.75	41.64	38.39	43.61	33.93	34.17	38.26	42.95	44.81	46.47	43.17	36.78	49.45	42.16	31.35	47.31	36.83	40.57	39.17	43.86	48.96	42.39	43.13	40.64	42.92	48.44	36.79
Rab
aln_pos	average FP score	KNOWN	P36017/1ek0/A_fp	P07560/1g16/A_fp	P07560/1g17/A_fp	P35278/1huq/A_fp	P32939/1ky2/A_fp	P32939/1ky3/A_fp	P20339/1n6h/A_fp	P20339/1n6i/A_fp	P20339/1n6k/A_fp	P20339/1n6l/A_fp	P20339/1n6n/A_fp	P20339/1n6o/A_fp	P20339/1n6p/A_fp	P20339/1n6r/A_fp	P62491/1oiv/A_fp	P62491/1oiw/A_fp	P62491/1oix/A_fp	P51149/1t91/A_fp	P20339/1tu3/A_fp	P20339/1tu4/A_fp	P01123/1ukv/Y_fp	P09527/1vg0/B_fp	P09527/1vg1/A_fp	P09527/1vg9/B_fp	P51151/1wms/A_fp	Q9NP72/1x3s/A_fp	P51149/1yhn/A_fp	P20338/1yu9/A_fp	P35285/1yvd/A_fp	P62491/1yzk/A_fp	Q9R0M6/1yzl/A_fp	P01123/1yzn/A_fp	P20340/1yzq/A_fp	Q9UL25/1yzt/A_fp	Q9UL25/1yzu/A_fp	O35963/1z06/A_fp	P35278/1z07/A_fp	Q9UL25/1z08/A_fp	P61019/1z0a/A_fp	P35278/1z0d/A_fp	P61106/1z0f/A_fp	Q9UL25/1z0i/A_fp	P35285/1z0j/A_fp	P20338/1z0k/A_fp	P35288/1z22/A_fp	P35288/1z2a/A_fp	P63012/1zbd/A_fp
944	34588.4	**********	28444.8	33475.2	32540.8	37852.8	39507.2	33211.2	27472	27608	28067.2	30148.8	36494.4	33849.6	25963.2	28196.8	35004.8	37945.6	37886.4	36190.4	33577.6	33712	51721.6	36515.2	49035.2	32561.6	33931.2	33534.4	38811.2	29868.8	27723.2	36539.2	31214.4	47209.6	40460.8	40624	24900.8	43235.2	29697.6	37049.6	27955.2	33478.4	36427.2	27596.8	26606.4	27088	31219.2	41952	33027.2
945	19023.6	**********	15644.6	18411.4	17897.4	20819	21729	18266.2	15109.6	15184.4	15437	16581.8	20071.9	18617.3	14279.8	15508.2	19252.6	20870.1	20837.5	19904.7	18467.7	18541.6	28446.9	20083.4	26969.4	17908.9	18662.2	18443.9	21346.2	16427.8	15247.8	20096.6	17167.9	25965.3	22253.4	22343.2	13695.4	23779.4	16333.7	20377.3	15375.4	18413.1	20035	15178.2	14633.5	14898.4	17170.6	23073.6	18165
951	18892.3		15644.6	#VALUE!	#VALUE!	20819	21729	18266.2	15109.6	15184.4	15437	16581.8	20071.9	18617.3	14279.8	15508.2	#VALUE!	#VALUE!	#VALUE!	19904.7	18467.7	18541.6	#VALUE!	20083.4	26969.4	17908.9	#VALUE!	18443.9	21346.2	16427.8	#VALUE!	#VALUE!	#VALUE!	#VALUE!	22253.4	22343.2	13695.4	23779.4	16333.7	20377.3	#VALUE!	18413.1	20035	15178.2	#VALUE!	14898.4	17170.6	23073.6	18165
716	11180.3	**********	11418	14247.6	10506	9720	10501.2	24908.4	10256.4	9834	10335.6	10581.6	10184.4	10117.2	9939.6	10293.6	5821.2	8265.6	8145.6	8133.6	9996	11883.6	6768	8264.4	16444.8	7776	10104	11479.2	7810.8	5228.4	9472.8	8491.2	9487.2	9752.4	10575.6	30468	6478.8	11289.6	10398	27787.2	4897.2	10466.4	7844.4	20697.6	10530	7288.8	9164.4	6073.2	14466
661	7434.12		6353.92	13390.1	8012.16	5784.96	5017.6	7932.8	6117.76	5653.76	5489.92	6036.48	5690.88	5404.16	5625.6	5785.6	4640.64	9234.56	8862.72	7802.24	5203.84	5886.08	4638.72	14606.1	19614.1	13024.6	13572.5	4242.56	8416	1104	3485.44	4584.96	4837.12	8842.24	7233.28	6846.72	8115.2	6147.2	6056.32	7130.88	11182.1	4807.68	3396.48	6781.44	3888	1161.6	4816	16780.8	6823.04
663	5850.03		5502	11716.3	3771.04	4546.08	3519.6	11623.9	4629.52	5769.12	5396.72	5820.64	4947.04	4084.64	4524.8	4226.88	3369.52	6831.44	6357.12	2189.04	5277.44	3310.16	2778.72	12780.3	17162.3	11396.6	11875.9	4869.76	2367.68	5850.32	5850.88	6266.96	7811.44	2622.48	2486.4	4665.92	5696.88	4119.92	5167.12	4343.36	6622	5962.88	6650.56	4478.88	6223.28	3582.88	5299.28	3256.96	3493.28
542	4758.83		5688.96	6695.04	6508.16	7570.56	7901.44	6642.24	4553.28	4194.24	4065.6	3808	4592.96	2492.48	5192.64	3379.52	2405.76	3519.36	2637.76	7238.08	6715.52	6742.4	836.8	7303.04	9807.04	6512.32	6786.24	1031.36	4477.44	1197.76	4918.72	3242.24	3225.6	4806.08	8092.16	8124.8	4980.16	8647.04	2640	7409.92	2087.04	6695.68	2495.68	5519.36	3024.64	1135.68	6243.84	8390.4	1735.04
637	4271.41		3142.4	3653.76	3515.52	2963.84	4037.76	8319.36	3288.96	3612.16	3224.32	3582.08	2686.08	2380.16	2510.08	2427.52	7468.16	5278.08	5747.84	3536.64	3470.72	3221.12	3843.84	4036.48	8227.2	3729.92	4575.36	3747.84	3939.84	2437.76	4332.16	4567.68	2849.92	2809.6	5161.6	3880.96	3144.96	3633.92	3171.2	3105.92	6613.76	4044.8	14570.9	3834.88	4251.52	1784.96	3574.4	2502.4	2843.52
926	2910.04		2488.92	2929.08	2847.32	3312.12	3456.88	2905.98	2403.8	2415.7	2455.88	2638.02	3193.26	2961.84	2271.78	2467.22	3062.92	3320.24	3315.06	3166.66	2938.04	2949.8	1391.32	1723.68	4290.58	2849.14	2968.98	2934.26	3395.98	2613.52	2425.78	3197.18	2731.26	4130.84	3540.32	3554.6	2178.82	3783.08	2598.54	3241.84	2446.08	2929.36	3187.38	2414.72	2328.06	2370.2	2731.68	3670.8	2889.88
853	2903.71		2844.48	3347.52	3254.08	3785.28	3950.72	3321.12	2747.2	2760.8	2806.72	3014.88	3649.44	3384.96	2596.32	2819.68	3500.48	3794.56	3788.64	1216	3357.76	3371.2	2543.84	994.4	547.84	3256.16	3393.12	585.12	1104.8	2986.88	2772.32	3653.92	3121.44	4720.96	4046.08	4062.4	2490.08	4323.52	2969.76	3704.96	2795.52	3347.84	3642.72	2759.68	2660.64	2708.8	3121.92	4195.2	1287.84
664	2653.26		1221.12	6695.04	1234.88	1301.44	1319.68	6642.24	1416.64	1499.2	1442.88	1389.76	1443.52	1404.16	1429.76	1368.96	873.92	1424.32	1537.6	1331.52	1480.96	1219.84	4561.28	7303.04	9807.04	6512.32	5556.8	1406.72	1534.72	1833.92	1311.04	1385.28	1456.96	1430.4	1058.56	1300.8	1581.44	1564.48	1540.8	1594.88	2586.24	2951.36	2602.24	3313.6	1330.24	2047.04	3479.36	4058.24	1518.4
930	2523.91		2133.36	2510.64	2440.56	2838.96	2963.04	2490.84	2060.4	2070.6	2105.04	2261.16	2737.08	2538.72	1947.24	2114.76	2625.36	2845.92	2841.48	2714.28	2518.32	2528.4	1064.64	2677.08	3677.64	2442.12	2544.84	2515.08	2910.84	2240.16	2079.24	2740.44	2341.08	3540.72	3034.56	3046.8	1867.56	3242.64	2227.32	2778.72	2096.64	2510.88	2732.04	2069.76	1995.48	2031.6	2341.44	3146.4	2477.04
770	2114.29		2524	2248	1922.4	2083.6	2089.6	2190.8	2104.4	2529.2	2602	2166	2108.4	2023.2	2136	2072.4	1936.4	2035.2	1842.8	2162	1913.6	2208.8	2125.6	1904.8	2095.2	2034	2049.2	1754.4	1958.4	3770	2132.8	1990.8	2063.6	2075.6	1860.4	1796.4	1783.6	1705.6	2376.8	1796.8	1813.6	1998.4	2327.2	2204.8	2494	3482	2102	2504	2364
851	2044.82	**********	2133.36	2510.64	1350.96	2838.96	1380.96	2361.6	2060.4	2070.6	2105.04	2261.16	2737.08	2538.72	1947.24	2114.76	2625.36	2845.92	2841.48	691.44	2518.32	2528.4	583.68	706.8	643.44	1024.56	2544.84	597.12	1005.6	2240.16	2079.24	2740.44	2341.08	3540.72	3034.56	3046.8	1867.56	3242.64	2227.32	2778.72	2096.64	2510.88	2732.04	2069.76	1995.48	2031.6	2341.44	3146.4	1070.88
721	1943.76		2115.6	1088.4	2990	1721.6	1118.4	2095.6	1744	1871.6	1685.2	1581.6	1901.2	1598.4	2052.4	1542	822.4	787.2	802.4	958.4	2636.8	670.8	1401.2	1187.6	950	1212	2785.6	806.4	654.4	1230.8	1325.2	850.4	2343.6	2909.2	1013.6	10156	6182.8	744	1972	1386.8	1573.2	895.6	929.2	1535.6	2237.6	1346	1340	941.6	3028
894	1829.28		#VALUE!	#VALUE!	#VALUE!	#VALUE!	#VALUE!	#VALUE!	#VALUE!	#VALUE!	#VALUE!	#VALUE!	#VALUE!	#VALUE!	#VALUE!	#VALUE!	#VALUE!	#VALUE!	#VALUE!	#VALUE!	#VALUE!	#VALUE!	#VALUE!	#VALUE!	#VALUE!	#VALUE!	#VALUE!	#VALUE!	#VALUE!	#VALUE!	#VALUE!	#VALUE!	#VALUE!	#VALUE!	#VALUE!	#VALUE!	#VALUE!	#VALUE!	#VALUE!	#VALUE!	#VALUE!	#VALUE!	#VALUE!	#VALUE!	#VALUE!	#VALUE!	1560.96	2097.6	#VALUE!
544	1790.57		615.84	3339.12	2282.4	989.76	2664.48	4105.68	1363.68	1290.96	1388.4	1337.28	1310.16	645.36	1117.44	877.68	2032.56	2217.6	2383.44	2485.44	1334.16	1082.88	963.84	1465.68	1560.48	1469.28	1381.2	606.48	519.36	368.4	1763.52	2268.96	2187.6	3877.68	6069.12	1985.28	2106.72	1394.88	1053.84	1743.6	1298.16	1116.48	520.32	2116.8	981.84	455.04	2855.28	1681.44	2096.64
753	1783.97		2328	2144.64	1526.64	2464.32	1788.96	2005.68	1418.64	2585.04	2669.04	2627.04	1328.88	2517.84	2505.36	2234.64	1927.68	1494.24	1582.56	999.36	1732.32	1433.76	1217.28	966.72	1430.64	1061.04	1976.64	1026	1583.28	553.44	2473.2	1512	1653.6	1892.64	1266.24	1762.8	1164.96	1341.84	2345.76	1023.84	2160.24	1800	1169.52	1434.24	2172.48	523.68	1302.24	1656.24	2301.6
932	1715.21		1422.24	1673.76	1627.04	1892.64	1975.36	1660.56	1373.6	1380.4	1403.36	1507.44	1824.72	1692.48	1298.16	1409.84	1750.24	1897.28	1894.32	1809.52	1678.88	1685.6	1794.64	1825.76	2451.76	1628.08	1696.56	1676.72	1940.56	1493.44	1386.16	1826.96	1560.72	2360.48	2023.04	2031.2	1245.04	2161.76	1484.88	1852.48	1397.76	1673.92	1821.36	1379.84	1330.32	1354.4	1560.96	2097.6	1651.36
928	1678.73		1422.24	1673.76	1627.04	1892.64	1975.36	1660.56	1373.6	1380.4	1403.36	1507.44	1824.72	1692.48	1298.16	1409.84	1750.24	1897.28	1894.32	1809.52	1678.88	1685.6	990.8	992.16	2451.76	1628.08	1696.56	1676.72	1940.56	1493.44	1386.16	1826.96	1560.72	2360.48	2023.04	2031.2	1245.04	2161.76	1484.88	1852.48	1397.76	1673.92	1821.36	1379.84	1330.32	1354.4	1560.96	2097.6	1651.36
922	1659.86		#VALUE!	1673.76	1627.04	1892.64	#VALUE!	#VALUE!	1373.6	1380.4	1403.36	1507.44	1824.72	1692.48	1298.16	1409.84	1750.24	1897.28	1894.32	1809.52	1678.88	1685.6	#VALUE!	1094.48	1143.76	1628.08	#VALUE!	#VALUE!	1683.68	1493.44	#VALUE!	1826.96	#VALUE!	#VALUE!	2023.04	2031.2	1245.04	#VALUE!	1484.88	1852.48	1397.76	1673.92	1821.36	1379.84	#VALUE!	1354.4	1560.96	2097.6	#VALUE!
485	1621.44		#VALUE!	1673.76	1627.04	1892.64	#VALUE!	#VALUE!	1373.6	1380.4	1403.36	1507.44	1824.72	1692.48	1298.16	1409.84	#VALUE!	#VALUE!	#VALUE!	#VALUE!	1678.88	1685.6	#VALUE!	#VALUE!	#VALUE!	#VALUE!	#VALUE!	#VALUE!	#VALUE!	#VALUE!	#VALUE!	#VALUE!	#VALUE!	#VALUE!	#VALUE!	2031.2	1245.04	2161.76	1484.88	1852.48	#VALUE!	1673.92	#VALUE!	1379.84	#VALUE!	#VALUE!	#VALUE!	#VALUE!	1651.36
491	1599.74		#VALUE!	1673.76	1627.04	1892.64	#VALUE!	#VALUE!	1373.6	1380.4	1403.36	1507.44	1824.72	1692.48	1298.16	1409.84	#VALUE!	#VALUE!	#VALUE!	#VALUE!	1678.88	1685.6	#VALUE!	#VALUE!	#VALUE!	#VALUE!	#VALUE!	#VALUE!	#VALUE!	504.56	#VALUE!	#VALUE!	#VALUE!	#VALUE!	2023.04	2031.2	1245.04	2161.76	1484.88	1852.48	#VALUE!	1673.92	#VALUE!	1379.84	#VALUE!	1354.4	#VALUE!	#VALUE!	1651.36
802	1576.27		859.44	1352.64	1260.72	2841.36	1212	1198.32	1499.04	1385.28	1551.6	1481.04	1497.6	1305.6	931.68	1677.36	1527.12	1260.48	1560.24	1177.2	1133.52	2632.08	2636.64	1150.8	1183.68	1134	871.2	1510.08	801.6	475.92	2304.48	1625.28	807.36	3283.44	665.76	1188	1109.52	1696.08	2655.6	1004.16	4193.28	2259.36	1275.12	1101.36	1963.2	483.6	3249.6	675.84	909.84
468	1541.84		#VALUE!	#VALUE!	#VALUE!	#VALUE!	#VALUE!	#VALUE!	#VALUE!	#VALUE!	#VALUE!	#VALUE!	#VALUE!	#VALUE!	#VALUE!	#VALUE!	#VALUE!	#VALUE!	#VALUE!	#VALUE!	#VALUE!	#VALUE!	#VALUE!	#VALUE!	#VALUE!	#VALUE!	#VALUE!	#VALUE!	#VALUE!	#VALUE!	#VALUE!	#VALUE!	#VALUE!	#VALUE!	#VALUE!	#VALUE!	#VALUE!	#VALUE!	#VALUE!	#VALUE!	#VALUE!	#VALUE!	#VALUE!	#VALUE!	#VALUE!	#VALUE!	#VALUE!	#VALUE!	#VALUE!
643	1509.15		1239.6	1703.6	1196.8	1100	904.8	1634.4	1223.2	1185.6	1128.8	1213.6	1135.6	1123.2	1126.8	1124	1134.4	1464.4	1416.8	1351.2	1153.6	2321.2	890.8	1668.8	1520.4	1439.2	1648.8	1310.8	1382	637.2	1261.6	1080.8	1207.2	1140	1454	1453.6	1492.4	749.6	1269.2	1423.2	1628.4	1326	1895.6	1724	1312	634.8	1840	1073.6	1671.2
652	1446.09		573.92	1219.2	1796.16	939.04	2217.44	2049.44	1157.12	1067.04	685.6	1140.96	1186.24	1091.68	1071.68	1087.52	1071.2	1147.84	1249.12	2296.16	1038.08	519.36	1070.56	2953.92	2310.56	2703.68	2392.48	912.8	1864.8	1045.92	731.84	277.28	2216.64	944.32	777.6	1873.44	1950.56	2320.8	961.28	1918.08	479.36	1376.32	574.56	2237.76	733.28	1285.44	1164.8	963.2	793.12
827	1388.74		1582.56	1706.56	1569.76	1544.16	1192.8	1154.24	1599.84	1490.88	1442.56	1438.4	1549.28	1509.76	1768.96	1447.84	857.6	907.84	41.12	1157.28	1197.12	2432.32	811.2	1507.2	1636.32	1464.64	1881.92	1682.08	1186.24	30.04	1557.76	933.92	1911.04	968.48	1466.24	1644.64	1238.08	1809.12	1570.72	1337.92	1632.16	1325.92	1759.84	1842.72	1569.92	27.78	1504	1586.4	1490.4
511	1302.56		#VALUE!	#VALUE!	#VALUE!	#VALUE!	#VALUE!	#VALUE!	#VALUE!	#VALUE!	#VALUE!	#VALUE!	#VALUE!	#VALUE!	#VALUE!	#VALUE!	#VALUE!	#VALUE!	#VALUE!	#VALUE!	#VALUE!	#VALUE!	#VALUE!	#VALUE!	#VALUE!	#VALUE!	#VALUE!	#VALUE!	#VALUE!	#VALUE!	#VALUE!	#VALUE!	#VALUE!	#VALUE!	#VALUE!	#VALUE!	#VALUE!	#VALUE!	#VALUE!	#VALUE!	#VALUE!	#VALUE!	#VALUE!	#VALUE!	#VALUE!	#VALUE!	#VALUE!	#VALUE!	#VALUE!
492	1243.24		#VALUE!	1255.32	1220.28	1419.48	#VALUE!	#VALUE!	1030.2	1035.3	1052.52	1130.58	1368.54	1269.36	973.62	1057.38	1312.68	1422.96	1420.74	#VALUE!	1259.16	1264.2	#VALUE!	#VALUE!	#VALUE!	#VALUE!	#VALUE!	#VALUE!	#VALUE!	412.14	#VALUE!	1370.22	#VALUE!	#VALUE!	1517.28	1523.4	933.78	1621.32	1113.66	1389.36	#VALUE!	1255.44	1366.02	1034.88	#VALUE!	1015.8	#VALUE!	#VALUE!	1238.52
909	1213.99		1066.68	#VALUE!	#VALUE!	#VALUE!	1481.52	1245.42	#VALUE!	#VALUE!	#VALUE!	#VALUE!	#VALUE!	#VALUE!	#VALUE!	#VALUE!	1312.68	1422.96	1420.74	#VALUE!	#VALUE!	#VALUE!	400.98	#VALUE!	#VALUE!	#VALUE!	#VALUE!	#VALUE!	#VALUE!	1120.08	#VALUE!	1370.22	#VALUE!	1770.36	#VALUE!	1523.4	933.78	#VALUE!	#VALUE!	1389.36	1048.32	#VALUE!	1366.02	1034.88	#VALUE!	1015.8	1170.72	1573.2	1238.52
748	1062.83		1681.08	1419.96	877.92	1017.72	444.6	460.2	1390.44	1379.64	1430.64	801.12	1416.96	1232.76	1645.32	1376.88	1809.72	1556.52	1203.84	731.16	1413.48	1976.04	1044.72	749.88	724.8	770.16	1553.4	967.56	721.8	587.28	911.04	1399.56	1703.16	971.64	919.44	349.56	355.68	783.6	2037.12	390.6	895.44	1770.12	902.04	609.96	1415.76	524.52	315.48	1129.08	821.64
495	1059.83		#VALUE!	1046.1	1016.9	1182.9	1234.6	1037.85	858.5	862.75	877.1	942.15	1140.45	1057.8	811.35	881.15	1093.9	1185.8	1183.95	1130.95	1049.3	1053.5	1616.3	1141.1	1532.35	1017.55	#VALUE!	1047.95	1212.85	298.35	#VALUE!	1141.85	#VALUE!	896.05	1264.4	1269.5	778.15	1351.1	928.05	1157.8	#VALUE!	1046.2	1138.35	862.4	#VALUE!	333.25	975.6	1311	1032.1
493	1046.21		#VALUE!	1046.1	1016.9	1182.9	#VALUE!	#VALUE!	858.5	862.75	877.1	942.15	1140.45	1057.8	811.35	881.15	1093.9	1185.8	1183.95	#VALUE!	1049.3	1053.5	#VALUE!	#VALUE!	#VALUE!	#VALUE!	#VALUE!	#VALUE!	#VALUE!	497.6	#VALUE!	1141.85	#VALUE!	#VALUE!	1264.4	1269.5	778.15	1351.1	928.05	1157.8	#VALUE!	1046.2	1138.35	862.4	#VALUE!	678.15	#VALUE!	#VALUE!	1032.1
938	863.349		711.12	836.88	813.52	946.32	#VALUE!	#VALUE!	686.8	690.2	701.68	753.72	912.36	846.24	649.08	704.92	875.12	948.64	947.16	904.76	839.44	842.8	1293.04	912.88	1225.88	814.04	848.28	838.36	970.28	746.72	693.08	913.48	780.36	1180.24	1011.52	1015.6	622.52	1080.88	742.44	926.24	698.88	836.96	910.68	689.92	665.16	677.2	780.48	1048.8	825.68
934	856.866		711.12	836.88	813.52	946.32	987.68	830.28	686.8	690.2	701.68	753.72	912.36	846.24	649.08	704.92	875.12	948.64	947.16	904.76	839.44	842.8	767.4	912.88	1225.88	814.04	848.28	838.36	970.28	746.72	693.08	913.48	780.36	1180.24	1011.52	1015.6	622.52	1080.88	742.44	926.24	698.88	836.96	910.68	689.92	665.16	677.2	780.48	1048.8	825.68
929	843.085		711.12	836.88	813.52	946.32	987.68	830.28	686.8	690.2	701.68	753.72	912.36	846.24	649.08	704.92	875.12	948.64	947.16	904.76	839.44	842.8	512.32	702.36	1225.88	814.04	848.28	838.36	970.28	746.72	693.08	913.48	780.36	1180.24	1011.52	1015.6	622.52	1080.88	742.44	926.24	698.88	836.96	910.68	689.92	665.16	677.2	780.48	1048.8	825.68
483	810.118		#VALUE!	836.88	813.52	946.32	#VALUE!	#VALUE!	686.8	690.2	701.68	753.72	912.36	846.24	649.08	704.92	#VALUE!	#VALUE!	#VALUE!	#VALUE!	839.44	842.8	#VALUE!	#VALUE!	#VALUE!	#VALUE!	#VALUE!	#VALUE!	#VALUE!	#VALUE!	#VALUE!	#VALUE!	#VALUE!	#VALUE!	#VALUE!	#VALUE!	#VALUE!	1080.88	742.44	#VALUE!	#VALUE!	836.96	#VALUE!	#VALUE!	#VALUE!	#VALUE!	#VALUE!	#VALUE!	825.68
642	803.276		628.8	1070.88	762.56	649.44	600	992.48	686.4	681.12	604	604.32	590.24	576.8	625.6	593.28	489.6	798.4	766.88	867.36	640.8	883.84	589.12	983.52	1166.72	980.96	952.64	618.08	874.56	344.64	503.2	746.56	609.44	744.48	973.92	1021.12	949.6	780.96	682.88	1011.52	816.48	726.08	538.24	551.68	517.28	400.48	1100.96	519.2	697.12
464	770.92		#VALUE!	#VALUE!	#VALUE!	#VALUE!	#VALUE!	#VALUE!	#VALUE!	#VALUE!	#VALUE!	#VALUE!	#VALUE!	#VALUE!	#VALUE!	#VALUE!	#VALUE!	#VALUE!	#VALUE!	#VALUE!	#VALUE!	#VALUE!	#VALUE!	#VALUE!	#VALUE!	#VALUE!	#VALUE!	#VALUE!	#VALUE!	#VALUE!	#VALUE!	#VALUE!	#VALUE!	#VALUE!	#VALUE!	#VALUE!	#VALUE!	#VALUE!	#VALUE!	#VALUE!	#VALUE!	#VALUE!	#VALUE!	#VALUE!	#VALUE!	#VALUE!	#VALUE!	#VALUE!	#VALUE!
903	749.869		711.12	#VALUE!	#VALUE!	#VALUE!	987.68	830.28	#VALUE!	#VALUE!	#VALUE!	#VALUE!	#VALUE!	#VALUE!	#VALUE!	#VALUE!	875.12	948.64	947.16	#VALUE!	#VALUE!	#VALUE!	218.96	#VALUE!	#VALUE!	#VALUE!	#VALUE!	#VALUE!	#VALUE!	746.72	#VALUE!	913.48	#VALUE!	1180.24	#VALUE!	1015.6	622.52	#VALUE!	#VALUE!	926.24	698.88	#VALUE!	910.68	689.92	#VALUE!	677.2	780.48	1048.8	825.68
719	731.296		584.64	1266.36	346.2	423.24	430.44	2490.84	401.52	390.12	414.6	399	394.68	403.8	399.96	376.56	575.4	534.12	395.64	524.88	381.84	1510.08	511.32	762.36	867.6	623.16	212.28	770.76	936.12	755.4	544.32	549.36	171.12	576.24	734.76	3046.8	1023.72	1904.4	406.56	738.36	552.24	495.36	1089.6	1431	271.8	699.24	1153.8	1517.76	154.44
638	717.564		934	599.5	388.9	872.2	591.9	602.7	865.7	1280.3	1282.7	1174.3	2280.9	1354.9	1622.7	1324.7	619.1	627	601.3	490.8	869	875	624.1	632.8	599.9	659.4	663	479.2	471.2	240.6	589.9	628.8	607.3	363.6	610.8	961.4	588.8	1327.1	917.3	559.6	447.5	940.7	563.1	1241.3	594.9	226.5	1017.2	1006.8	580
755	681.591	**********	459.6	879.7	531.3	544.4	1080.9	1525.4	466.4	469.1	456.7	606.3	577.4	461.1	468.9	587.2	843.3	1186.7	1151.2	790.8	408.8	511.8	917.6	844.1	844.4	849.2	946.8	1484.5	694	243.6	526	1094	1336	762.4	375.4	240.9	531	481.5	484	288.4	931.5	583.1	394.2	592.9	998	228.9	319	325	1532.6
844	675.761		990.56	800.08	554.56	645.12	600	693.52	921.84	663.52	880.56	728.08	890.08	1253.12	809.92	1328.88	659.36	477.92	480.4	743.68	1029.44	1503.28	602.64	692.24	714.48	792	710.88	44.67	1014.16	1367.76	952.56	27.5	728.08	984.96	466.48	680.24	799.44	2161.76	866.96	719.68	733.92	1074.16	32.82	713.76	914.08	836.96	22.76	580.24	27.92
933	628.057		533.34	627.66	610.14	709.74	740.76	622.71	515.1	517.65	526.26	565.29	684.27	634.68	486.81	528.69	656.34	711.48	710.37	678.57	629.58	632.1	146.1	684.66	919.41	610.53	636.21	628.77	727.71	560.04	519.81	685.11	585.27	885.18	758.64	761.7	466.89	810.66	556.83	694.68	524.16	627.72	683.01	517.44	498.87	507.9	585.36	786.6	619.26
925	623.679		533.34	627.66	610.14	709.74	#VALUE!	#VALUE!	515.1	517.65	526.26	565.29	684.27	634.68	486.81	528.69	656.34	711.48	710.37	678.57	629.58	632.1	327.45	399.27	919.41	610.53	636.21	628.77	727.71	560.04	519.81	685.11	585.27	885.18	758.64	761.7	466.89	810.66	556.83	694.68	524.16	627.72	683.01	517.44	498.87	507.9	585.36	786.6	619.26
756	591.434		758.76	729	792.12	719.88	212.82	181.08	668.16	660.48	665.1	704.88	690.48	649.8	674.82	743.58	533.22	641.16	629.46	208.92	685.98	777.3	667.2	200.4	209.52	168.24	120.48	438.66	211.2	94.32	868.02	712.62	224.94	691.38	758.16	750	697.08	438.6	690.96	453.66	583.68	731.16	826.74	647.64	839.7	80.28	576.12	865.44	807.78
855	569.794		533.34	627.66	610.14	709.74	740.76	622.71	515.1	517.65	526.26	565.29	684.27	634.68	486.81	528.69	656.34	711.48	710.37	384.84	629.58	632.1	75.75	307.5	295.38	610.53	636.21	507	133.65	560.04	519.81	685.11	585.27	885.18	758.64	761.7	466.89	810.66	556.83	694.68	524.16	627.72	683.01	517.44	498.87	507.9	585.36	786.6	619.26
673	551.293		1417.68	494.88	595.6	510.24	725.84	714.4	479.36	473.6	460.16	472.24	461.28	427.68	424.8	441.76	436.16	403.28	404.96	1011.92	535.92	305.52	464	639.68	953.92	822.32	878.64	383.68	567.92	415.76	387.68	438	549.52	583.12	268.48	1269.04	362.08	449.36	520.4	422.32	691.76	480.08	484.88	453.2	514.32	507.84	585.6	962.08	467.6
814	515.528	**********	578.7	603.12	697.8	546.6	320.04	326.04	551.82	586.8	556.68	562.38	577.5	557.28	557.22	546.78	917.82	783.54	756.9	258.9	538.2	554.34	331.26	289.8	269.22	267.36	571.38	997.86	232.14	182.22	296.94	274.44	552.36	385.62	550.86	331.26	545.52	515.58	594.36	331.32	626.88	563.28	872.04	385.86	292.5	160.86	704.4	852.18	835.02
950	479.81		#VALUE!	#VALUE!	#VALUE!	#VALUE!	#VALUE!	#VALUE!	#VALUE!	#VALUE!	#VALUE!	#VALUE!	#VALUE!	#VALUE!	#VALUE!	#VALUE!	#VALUE!	#VALUE!	#VALUE!	#VALUE!	#VALUE!	#VALUE!	#VALUE!	#VALUE!	#VALUE!	#VALUE!	#VALUE!	419.18	#VALUE!	#VALUE!	#VALUE!	#VALUE!	#VALUE!	#VALUE!	#VALUE!	#VALUE!	#VALUE!	540.44	#VALUE!	#VALUE!	#VALUE!	#VALUE!	#VALUE!	#VALUE!	#VALUE!	#VALUE!	#VALUE!	#VALUE!	#VALUE!
475	462.95		#VALUE!	#VALUE!	#VALUE!	#VALUE!	#VALUE!	#VALUE!	#VALUE!	#VALUE!	#VALUE!	#VALUE!	#VALUE!	#VALUE!	#VALUE!	#VALUE!	#VALUE!	#VALUE!	#VALUE!	#VALUE!	#VALUE!	#VALUE!	#VALUE!	#VALUE!	#VALUE!	#VALUE!	#VALUE!	#VALUE!	#VALUE!	#VALUE!	#VALUE!	#VALUE!	#VALUE!	#VALUE!	#VALUE!	#VALUE!	#VALUE!	540.44	#VALUE!	#VALUE!	#VALUE!	#VALUE!	#VALUE!	#VALUE!	#VALUE!	#VALUE!	#VALUE!	#VALUE!	#VALUE!
481	446.247		#VALUE!	#VALUE!	#VALUE!	#VALUE!	#VALUE!	#VALUE!	#VALUE!	#VALUE!	#VALUE!	#VALUE!	#VALUE!	#VALUE!	#VALUE!	#VALUE!	#VALUE!	#VALUE!	#VALUE!	#VALUE!	#VALUE!	#VALUE!	#VALUE!	#VALUE!	#VALUE!	#VALUE!	#VALUE!	#VALUE!	#VALUE!	#VALUE!	#VALUE!	#VALUE!	#VALUE!	#VALUE!	#VALUE!	#VALUE!	#VALUE!	540.44	#VALUE!	#VALUE!	#VALUE!	#VALUE!	#VALUE!	#VALUE!	#VALUE!	#VALUE!	#VALUE!	#VALUE!	412.84
931	424.779		355.56	418.44	406.76	473.16	493.84	415.14	343.4	345.1	350.84	376.86	456.18	423.12	324.54	352.46	437.56	474.32	473.58	452.38	419.72	421.4	311.92	456.44	612.94	407.02	424.14	419.18	485.14	373.36	346.54	456.74	390.18	590.12	505.76	507.8	311.26	540.44	371.22	463.12	349.44	418.48	455.34	344.96	332.58	338.6	390.24	524.4	412.84
662	423.996		400.05	627.66	389.94	515.91	623.4	622.71	515.1	517.65	430.98	457.44	530.64	566.46	359.13	528.69	467.73	244.86	495.69	455.97	566.52	392.01	412.89	684.66	919.41	610.53	636.21	279.66	523.5	105.33	396.27	244.02	506.22	380.22	190.59	305.22	339.78	244.11	212.13	322.62	408.75	287.58	337.95	517.44	396.45	82.32	277.35	203.37	383.85
927	418.626		355.56	418.44	406.76	473.16	493.84	415.14	343.4	345.1	350.84	376.86	456.18	423.12	324.54	352.46	437.56	474.32	473.58	452.38	419.72	421.4	130.72	400.32	612.94	407.02	424.14	419.18	485.14	373.36	346.54	456.74	390.18	590.12	505.76	507.8	311.26	540.44	371.22	463.12	349.44	418.48	455.34	344.96	332.58	338.6	390.24	524.4	412.84
921	417.448		#VALUE!	418.44	406.76	473.16	#VALUE!	#VALUE!	343.4	345.1	350.84	376.86	456.18	423.12	324.54	352.46	437.56	474.32	473.58	#VALUE!	419.72	421.4	#VALUE!	#VALUE!	#VALUE!	#VALUE!	#VALUE!	#VALUE!	#VALUE!	373.36	#VALUE!	456.74	#VALUE!	#VALUE!	#VALUE!	507.8	311.26	#VALUE!	371.22	463.12	349.44	418.48	455.34	344.96	#VALUE!	338.6	390.24	524.4	#VALUE!
718	415.348		150.32	499.12	139.52	90.48	390.08	1660.56	96	97.2	96.56	88.88	94.64	88.48	99.44	86.16	296.96	602.48	609.84	395.76	99.52	453.76	252.32	327.44	281.44	300.96	429.6	170.64	218.08	1493.44	139.2	619.36	143.6	496.24	165.36	2031.2	73.92	159.52	104.56	1852.48	404.24	75.12	151.68	1379.84	116.48	416	155.28	649.2	125.04
908	415.239		355.56	#VALUE!	#VALUE!	#VALUE!	493.84	415.14	#VALUE!	#VALUE!	#VALUE!	#VALUE!	#VALUE!	#VALUE!	#VALUE!	#VALUE!	437.56	474.32	473.58	#VALUE!	#VALUE!	#VALUE!	337.82	#VALUE!	#VALUE!	#VALUE!	#VALUE!	#VALUE!	#VALUE!	373.36	#VALUE!	456.74	#VALUE!	590.12	#VALUE!	507.8	311.26	#VALUE!	#VALUE!	463.12	349.44	#VALUE!	455.34	344.96	#VALUE!	338.6	390.24	524.4	412.84
494	413.353		#VALUE!	418.44	406.76	473.16	#VALUE!	#VALUE!	343.4	345.1	350.84	376.86	456.18	423.12	324.54	352.46	437.56	474.32	473.58	#VALUE!	419.72	421.4	#VALUE!	#VALUE!	#VALUE!	#VALUE!	#VALUE!	#VALUE!	#VALUE!	130.34	#VALUE!	456.74	#VALUE!	#VALUE!	505.76	507.8	311.26	540.44	371.22	463.12	#VALUE!	418.48	455.34	344.96	#VALUE!	170.96	390.24	524.4	412.84
484	405.359		#VALUE!	418.44	406.76	473.16	#VALUE!	#VALUE!	343.4	345.1	350.84	376.86	456.18	423.12	324.54	352.46	#VALUE!	#VALUE!	#VALUE!	#VALUE!	419.72	421.4	#VALUE!	#VALUE!	#VALUE!	#VALUE!	#VALUE!	#VALUE!	#VALUE!	#VALUE!	#VALUE!	#VALUE!	#VALUE!	#VALUE!	#VALUE!	507.8	311.26	540.44	371.22	463.12	#VALUE!	418.48	#VALUE!	344.96	#VALUE!	#VALUE!	#VALUE!	#VALUE!	412.84
489	405.359		#VALUE!	418.44	406.76	473.16	#VALUE!	#VALUE!	343.4	345.1	350.84	376.86	456.18	423.12	324.54	352.46	#VALUE!	#VALUE!	#VALUE!	#VALUE!	419.72	421.4	#VALUE!	#VALUE!	#VALUE!	#VALUE!	#VALUE!	#VALUE!	#VALUE!	#VALUE!	#VALUE!	#VALUE!	#VALUE!	#VALUE!	#VALUE!	507.8	311.26	540.44	371.22	463.12	#VALUE!	418.48	#VALUE!	344.96	#VALUE!	#VALUE!	#VALUE!	#VALUE!	412.84
745	404.081		624.72	573.78	612.12	337.44	342.18	310.68	418.44	439.32	414.18	385.62	418.38	389.76	444.36	422.88	942.66	1191.06	1014.96	255.84	442.38	385.74	175.14	365.76	246.72	351.54	554.16	454.38	288.9	93.18	310.62	554.4	560.7	723.54	315.24	211.14	445.5	254.7	461.28	230.82	356.28	384.42	216.96	495	358.14	89.22	335.22	383.7	529.56
465	385.46		#VALUE!	#VALUE!	#VALUE!	#VALUE!	#VALUE!	#VALUE!	#VALUE!	#VALUE!	#VALUE!	#VALUE!	#VALUE!	#VALUE!	#VALUE!	#VALUE!	#VALUE!	#VALUE!	#VALUE!	#VALUE!	#VALUE!	#VALUE!	#VALUE!	#VALUE!	#VALUE!	#VALUE!	#VALUE!	#VALUE!	#VALUE!	#VALUE!	#VALUE!	#VALUE!	#VALUE!	#VALUE!	#VALUE!	#VALUE!	#VALUE!	#VALUE!	#VALUE!	#VALUE!	#VALUE!	#VALUE!	#VALUE!	#VALUE!	#VALUE!	#VALUE!	#VALUE!	#VALUE!	#VALUE!
466	385.46		#VALUE!	#VALUE!	#VALUE!	#VALUE!	#VALUE!	#VALUE!	#VALUE!	#VALUE!	#VALUE!	#VALUE!	#VALUE!	#VALUE!	#VALUE!	#VALUE!	#VALUE!	#VALUE!	#VALUE!	#VALUE!	#VALUE!	#VALUE!	#VALUE!	#VALUE!	#VALUE!	#VALUE!	#VALUE!	#VALUE!	#VALUE!	#VALUE!	#VALUE!	#VALUE!	#VALUE!	#VALUE!	#VALUE!	#VALUE!	#VALUE!	#VALUE!	#VALUE!	#VALUE!	#VALUE!	#VALUE!	#VALUE!	#VALUE!	#VALUE!	#VALUE!	#VALUE!	#VALUE!	#VALUE!
467	385.46		#VALUE!	#VALUE!	#VALUE!	#VALUE!	#VALUE!	#VALUE!	#VALUE!	#VALUE!	#VALUE!	#VALUE!	#VALUE!	#VALUE!	#VALUE!	#VALUE!	#VALUE!	#VALUE!	#VALUE!	#VALUE!	#VALUE!	#VALUE!	#VALUE!	#VALUE!	#VALUE!	#VALUE!	#VALUE!	#VALUE!	#VALUE!	#VALUE!	#VALUE!	#VALUE!	#VALUE!	#VALUE!	#VALUE!	#VALUE!	#VALUE!	#VALUE!	#VALUE!	#VALUE!	#VALUE!	#VALUE!	#VALUE!	#VALUE!	#VALUE!	#VALUE!	#VALUE!	#VALUE!	#VALUE!
904	378.863		355.56	#VALUE!	#VALUE!	#VALUE!	493.84	415.14	#VALUE!	#VALUE!	#VALUE!	#VALUE!	#VALUE!	#VALUE!	#VALUE!	#VALUE!	437.56	474.32	473.58	#VALUE!	#VALUE!	#VALUE!	137.44	#VALUE!	#VALUE!	#VALUE!	#VALUE!	#VALUE!	#VALUE!	373.36	#VALUE!	456.74	#VALUE!	590.12	#VALUE!	507.8	311.26	#VALUE!	#VALUE!	463.12	349.44	#VALUE!	455.34	344.96	#VALUE!	338.6	390.24	524.4	412.84
906	373.116		355.56	#VALUE!	#VALUE!	#VALUE!	493.84	415.14	#VALUE!	#VALUE!	#VALUE!	#VALUE!	#VALUE!	#VALUE!	#VALUE!	#VALUE!	437.56	474.32	473.58	#VALUE!	#VALUE!	#VALUE!	5.88	#VALUE!	#VALUE!	#VALUE!	#VALUE!	#VALUE!	#VALUE!	373.36	#VALUE!	456.74	#VALUE!	590.12	#VALUE!	507.8	311.26	#VALUE!	#VALUE!	463.12	349.44	#VALUE!	455.34	344.96	#VALUE!	338.6	390.24	524.4	412.84
905	363.423		355.56	#VALUE!	#VALUE!	#VALUE!	493.84	415.14	#VALUE!	#VALUE!	#VALUE!	#VALUE!	#VALUE!	#VALUE!	#VALUE!	#VALUE!	437.56	474.32	473.58	#VALUE!	#VALUE!	#VALUE!	3.8575	#VALUE!	#VALUE!	#VALUE!	#VALUE!	#VALUE!	#VALUE!	373.36	#VALUE!	456.74	#VALUE!	590.12	#VALUE!	507.8	311.26	#VALUE!	#VALUE!	463.12	349.44	#VALUE!	455.34	344.96	#VALUE!	338.6	390.24	524.4	412.84
713	349.407		145.24	340.44	109.92	147.12	159.56	830.28	145.88	142.96	146.36	147.64	145.64	138.04	157.48	154.96	366.88	688.76	679.88	252.84	191.36	443.76	464.04	451.88	1225.88	437.92	276.8	154.04	164	183.56	120	641.48	111.36	160.32	111.44	1015.6	112.24	278.04	182.24	926.24	417.36	356.24	263.56	689.92	121.16	429.64	152.28	486.76	180.88
720	347.387		711.12	169.48	210.88	568.04	234.24	459.32	502.76	527.2	507.84	501.4	495.96	496.88	545.36	523.6	137.4	223.84	187.2	244.52	423.6	842.8	301.32	267.4	212.56	255.48	176.8	108.16	137.16	83.48	305.12	256.92	208.72	280.88	112.96	1015.6	96.08	334.48	570.44	275.2	217.88	552.04	221.24	531.12	324.76	76.72	141.68	223.96	121.2
630	325.204		922.96	299.52	884.32	745.6	177.44	138.64	299.84	953.84	255.52	243.52	811.52	303.2	383.44	306.24	143.84	155.28	169.6	256.8	275.68	156.64	239.6	213.12	215.52	233.04	201.76	172.96	141.52	87.2	211.6	159.84	179.68	518.96	154.08	360.08	189.36	105.36	883.2	259.28	232.72	157.04	424.16	162.08	317.68	84.56	188.32	166.88	382.08
849	299.342		329.46	192.92	187.9	473.16	95.3	114.84	343.4	345.1	350.84	376.86	456.18	423.12	324.54	352.46	437.56	474.32	473.58	67.74	419.72	421.4	149.76	65.14	79.22	76.18	286.6	67.78	95.42	373.36	346.54	279.26	198.44	190	505.76	236.12	311.26	540.44	371.22	246.48	243.16	418.48	455.34	155.3	332.58	338.6	390.24	524.4	146.74
739	270.211		234.24	253.6	266.72	305.76	188.96	190.4	151.36	183.68	164	147.68	150.88	157.92	163.52	153.44	268.16	306.24	312.48	296.16	155.36	199.2	196.96	350.24	298.88	356.8	171.84	233.12	258.24	1351.04	370.24	302.08	161.28	185.76	186.56	219.36	222.72	204.48	340.64	212.96	212.96	244.48	250.72	257.76	294.72	1327.04	176.8	189.92	207.52
744	258.719		324.52	502.76	459.64	159.64	377.08	401.08	169.6	174.32	167.4	161.44	164.2	167.52	170.24	164.68	545.68	324.04	327.72	216.96	220.36	211.08	631.64	251.56	213.84	198.44	200.32	250.88	272.12	197.4	540	126.76	193.04	76.52	230.84	144.8	74	217.12	176.4	212.64	259.52	186.96	294.36	145.8	223.76	142.72	256.76	266.8	384.76
671	252.417		254.6	224.52	338.32	225.4	291.36	299.08	132.12	133.32	130.64	131.92	229.44	230.76	124.92	225.56	227.32	325.56	257.44	247.2	227.44	104.96	292.44	301.08	304.08	269.04	328.96	253.32	318.64	117.56	255.88	265.48	399.16	227.88	337.68	241.8	286.32	253.32	257.6	374.2	237.28	352.52	267.84	405.44	219.72	93.76	266.24	262.72	268.88
791	232.187		349.44	244.66	176.08	217.36	173.5	164.78	151.66	179	188.94	185.16	188.36	202.96	186.58	143.5	209.26	333.1	186.76	151.56	165.56	191.2	277.06	154.02	244.72	276.86	222.82	238.18	184.5	126.88	300.82	208.44	134.18	284.6	298.82	458.54	178.26	238.06	232.44	463.12	218.98	216.4	209.84	135.6	290.64	115.28	191.56	311.66	254.32
470	231.475		#VALUE!	#VALUE!	#VALUE!	#VALUE!	#VALUE!	#VALUE!	#VALUE!	#VALUE!	#VALUE!	#VALUE!	#VALUE!	#VALUE!	#VALUE!	#VALUE!	#VALUE!	#VALUE!	#VALUE!	#VALUE!	#VALUE!	#VALUE!	#VALUE!	#VALUE!	#VALUE!	#VALUE!	#VALUE!	#VALUE!	#VALUE!	#VALUE!	#VALUE!	#VALUE!	#VALUE!	#VALUE!	#VALUE!	#VALUE!	#VALUE!	270.22	#VALUE!	#VALUE!	#VALUE!	#VALUE!	#VALUE!	#VALUE!	#VALUE!	#VALUE!	#VALUE!	#VALUE!	#VALUE!
471	231.475		#VALUE!	#VALUE!	#VALUE!	#VALUE!	#VALUE!	#VALUE!	#VALUE!	#VALUE!	#VALUE!	#VALUE!	#VALUE!	#VALUE!	#VALUE!	#VALUE!	#VALUE!	#VALUE!	#VALUE!	#VALUE!	#VALUE!	#VALUE!	#VALUE!	#VALUE!	#VALUE!	#VALUE!	#VALUE!	#VALUE!	#VALUE!	#VALUE!	#VALUE!	#VALUE!	#VALUE!	#VALUE!	#VALUE!	#VALUE!	#VALUE!	270.22	#VALUE!	#VALUE!	#VALUE!	#VALUE!	#VALUE!	#VALUE!	#VALUE!	#VALUE!	#VALUE!	#VALUE!	#VALUE!
472	231.475		#VALUE!	#VALUE!	#VALUE!	#VALUE!	#VALUE!	#VALUE!	#VALUE!	#VALUE!	#VALUE!	#VALUE!	#VALUE!	#VALUE!	#VALUE!	#VALUE!	#VALUE!	#VALUE!	#VALUE!	#VALUE!	#VALUE!	#VALUE!	#VALUE!	#VALUE!	#VALUE!	#VALUE!	#VALUE!	#VALUE!	#VALUE!	#VALUE!	#VALUE!	#VALUE!	#VALUE!	#VALUE!	#VALUE!	#VALUE!	#VALUE!	270.22	#VALUE!	#VALUE!	#VALUE!	#VALUE!	#VALUE!	#VALUE!	#VALUE!	#VALUE!	#VALUE!	#VALUE!	#VALUE!
476	231.475		#VALUE!	#VALUE!	#VALUE!	#VALUE!	#VALUE!	#VALUE!	#VALUE!	#VALUE!	#VALUE!	#VALUE!	#VALUE!	#VALUE!	#VALUE!	#VALUE!	#VALUE!	#VALUE!	#VALUE!	#VALUE!	#VALUE!	#VALUE!	#VALUE!	#VALUE!	#VALUE!	#VALUE!	#VALUE!	#VALUE!	#VALUE!	#VALUE!	#VALUE!	#VALUE!	#VALUE!	#VALUE!	#VALUE!	#VALUE!	#VALUE!	270.22	#VALUE!	#VALUE!	#VALUE!	#VALUE!	#VALUE!	#VALUE!	#VALUE!	#VALUE!	#VALUE!	#VALUE!	#VALUE!
477	231.475		#VALUE!	#VALUE!	#VALUE!	#VALUE!	#VALUE!	#VALUE!	#VALUE!	#VALUE!	#VALUE!	#VALUE!	#VALUE!	#VALUE!	#VALUE!	#VALUE!	#VALUE!	#VALUE!	#VALUE!	#VALUE!	#VALUE!	#VALUE!	#VALUE!	#VALUE!	#VALUE!	#VALUE!	#VALUE!	#VALUE!	#VALUE!	#VALUE!	#VALUE!	#VALUE!	#VALUE!	#VALUE!	#VALUE!	#VALUE!	#VALUE!	270.22	#VALUE!	#VALUE!	#VALUE!	#VALUE!	#VALUE!	#VALUE!	#VALUE!	#VALUE!	#VALUE!	#VALUE!	#VALUE!
479	231.475		#VALUE!	#VALUE!	#VALUE!	#VALUE!	#VALUE!	#VALUE!	#VALUE!	#VALUE!	#VALUE!	#VALUE!	#VALUE!	#VALUE!	#VALUE!	#VALUE!	#VALUE!	#VALUE!	#VALUE!	#VALUE!	#VALUE!	#VALUE!	#VALUE!	#VALUE!	#VALUE!	#VALUE!	#VALUE!	#VALUE!	#VALUE!	#VALUE!	#VALUE!	#VALUE!	#VALUE!	#VALUE!	#VALUE!	#VALUE!	#VALUE!	270.22	#VALUE!	#VALUE!	#VALUE!	#VALUE!	#VALUE!	#VALUE!	#VALUE!	#VALUE!	#VALUE!	#VALUE!	#VALUE!
659	228.193		239.38	219.42	207.48	155.8	193.06	319.58	168.3	158.62	155.96	162.44	170.12	160.5	114.26	215.02	271.64	297.86	277.1	205.26	154.1	212.1	193.7	422.98	612.94	395.98	357.98	140.38	224.52	65.84	161.3	238.76	152.66	142.92	203.96	256.32	222.96	232.4	164.34	224.34	349.44	241.56	162.38	276.42	155.42	68.54	142.06	467.94	201.4
941	227.493		177.78	209.22	203.38	#VALUE!	#VALUE!	#VALUE!	#VALUE!	#VALUE!	#VALUE!	#VALUE!	#VALUE!	#VALUE!	#VALUE!	#VALUE!	218.78	237.16	236.79	226.19	#VALUE!	#VALUE!	323.26	228.22	306.47	203.51	#VALUE!	#VALUE!	242.57	186.68	#VALUE!	228.37	#VALUE!	295.06	252.88	#VALUE!	#VALUE!	#VALUE!	#VALUE!	#VALUE!	174.72	#VALUE!	#VALUE!	#VALUE!	#VALUE!	169.3	195.12	262.2	#VALUE!
714	218.985		85.74	178.9	119	142.38	115.62	415.14	127.58	124.82	122.9	140.6	125.54	120.68	138.92	130.56	437.56	474.32	473.58	151.8	123.08	214.18	306.68	342.32	612.94	312.38	327.34	108.16	89.94	95.52	206.42	456.74	159.36	160.9	66.42	507.8	276.42	61.96	117.84	463.12	327.2	138.54	39.12	344.96	238.36	103.94	129.2	307.4	112.68
482	216.8		#VALUE!	#VALUE!	#VALUE!	236.58	#VALUE!	#VALUE!	#VALUE!	#VALUE!	#VALUE!	#VALUE!	#VALUE!	#VALUE!	#VALUE!	#VALUE!	#VALUE!	#VALUE!	#VALUE!	#VALUE!	#VALUE!	#VALUE!	#VALUE!	#VALUE!	#VALUE!	#VALUE!	#VALUE!	#VALUE!	#VALUE!	#VALUE!	#VALUE!	#VALUE!	#VALUE!	#VALUE!	#VALUE!	#VALUE!	#VALUE!	270.22	185.61	#VALUE!	#VALUE!	209.24	#VALUE!	#VALUE!	#VALUE!	#VALUE!	#VALUE!	#VALUE!	206.42
937	215.837		177.78	209.22	203.38	236.58	#VALUE!	#VALUE!	171.7	172.55	175.42	188.43	228.09	211.56	162.27	176.23	218.78	237.16	236.79	226.19	209.86	210.7	323.26	228.22	306.47	203.51	212.07	209.59	242.57	186.68	173.27	228.37	195.09	295.06	252.88	253.9	155.63	270.22	185.61	231.56	174.72	209.24	227.67	172.48	166.29	169.3	195.12	262.2	206.42
919	214.374		#VALUE!	209.22	203.38	#VALUE!	#VALUE!	#VALUE!	#VALUE!	#VALUE!	#VALUE!	#VALUE!	#VALUE!	#VALUE!	#VALUE!	#VALUE!	#VALUE!	#VALUE!	#VALUE!	#VALUE!	#VALUE!	#VALUE!	#VALUE!	#VALUE!	#VALUE!	#VALUE!	#VALUE!	#VALUE!	#VALUE!	186.68	#VALUE!	#VALUE!	#VALUE!	#VALUE!	#VALUE!	#VALUE!	#VALUE!	#VALUE!	#VALUE!	#VALUE!	174.72	#VALUE!	227.67	#VALUE!	#VALUE!	169.3	195.12	262.2	#VALUE!
935	212.926		177.78	209.22	203.38	236.58	#VALUE!	#VALUE!	171.7	172.55	175.42	188.43	228.09	211.56	162.27	176.23	218.78	237.16	236.79	226.19	209.86	210.7	134.06	228.22	306.47	203.51	212.07	209.59	242.57	186.68	173.27	228.37	195.09	295.06	252.88	253.9	155.63	270.22	185.61	231.56	174.72	209.24	227.67	172.48	166.29	169.3	195.12	262.2	206.42
910	209.233		177.78	#VALUE!	#VALUE!	#VALUE!	246.92	207.57	#VALUE!	#VALUE!	#VALUE!	#VALUE!	#VALUE!	#VALUE!	#VALUE!	#VALUE!	218.78	237.16	236.79	#VALUE!	#VALUE!	#VALUE!	104.61	#VALUE!	#VALUE!	#VALUE!	#VALUE!	#VALUE!	#VALUE!	186.68	#VALUE!	228.37	#VALUE!	295.06	#VALUE!	253.9	155.63	#VALUE!	#VALUE!	231.56	174.72	#VALUE!	227.67	172.48	#VALUE!	169.3	195.12	262.2	206.42
924	206.537		#VALUE!	209.22	203.38	236.58	#VALUE!	#VALUE!	171.7	172.55	175.42	188.43	228.09	211.56	162.27	176.23	218.78	237.16	236.79	226.19	209.86	210.7	#VALUE!	158.77	96.25	203.51	212.07	209.59	196.36	186.68	#VALUE!	228.37	195.09	#VALUE!	252.88	253.9	155.63	#VALUE!	185.61	231.56	174.72	209.24	227.67	172.48	#VALUE!	169.3	195.12	262.2	#VALUE!
496	205.18		177.78	209.22	203.38	236.58	246.92	207.57	171.7	172.55	175.42	188.43	228.09	211.56	162.27	176.23	218.78	237.16	236.79	226.19	209.86	210.7	323.26	228.22	306.47	203.51	212.07	130.15	242.57	56.41	#VALUE!	228.37	195.09	57.86	252.88	253.9	155.63	270.22	185.61	231.56	#VALUE!	209.24	227.67	172.48	#VALUE!	58.83	195.12	262.2	187.1
487	202.68		#VALUE!	209.22	203.38	236.58	#VALUE!	#VALUE!	171.7	172.55	175.42	188.43	228.09	211.56	162.27	176.23	#VALUE!	#VALUE!	#VALUE!	#VALUE!	209.86	210.7	#VALUE!	#VALUE!	#VALUE!	#VALUE!	#VALUE!	#VALUE!	#VALUE!	#VALUE!	#VALUE!	#VALUE!	#VALUE!	#VALUE!	#VALUE!	253.9	155.63	270.22	185.61	231.56	#VALUE!	209.24	#VALUE!	172.48	#VALUE!	#VALUE!	#VALUE!	#VALUE!	206.42
923	201.72		#VALUE!	209.22	203.38	236.58	#VALUE!	#VALUE!	171.7	172.55	175.42	188.43	228.09	211.56	162.27	176.23	218.78	237.16	236.79	226.19	209.86	210.7	#VALUE!	6.17875	143.98	203.51	212.07	209.59	63.41	186.68	#VALUE!	228.37	195.09	#VALUE!	252.88	253.9	155.63	#VALUE!	185.61	231.56	174.72	209.24	227.67	172.48	#VALUE!	169.3	195.12	262.2	#VALUE!
490	200.406		#VALUE!	209.22	203.38	236.58	#VALUE!	#VALUE!	171.7	172.55	175.42	188.43	228.09	211.56	162.27	176.23	#VALUE!	#VALUE!	#VALUE!	#VALUE!	209.86	210.7	#VALUE!	#VALUE!	#VALUE!	#VALUE!	#VALUE!	#VALUE!	#VALUE!	76.22	#VALUE!	#VALUE!	#VALUE!	#VALUE!	252.88	253.9	155.63	270.22	185.61	231.56	#VALUE!	209.24	#VALUE!	172.48	#VALUE!	169.3	#VALUE!	#VALUE!	206.42
694	197.632		#VALUE!	#VALUE!	#VALUE!	#VALUE!	136.94	12.355	#VALUE!	#VALUE!	#VALUE!	#VALUE!	#VALUE!	#VALUE!	#VALUE!	#VALUE!	#VALUE!	#VALUE!	#VALUE!	#VALUE!	#VALUE!	#VALUE!	#VALUE!	#VALUE!	#VALUE!	#VALUE!	#VALUE!	#VALUE!	#VALUE!	#VALUE!	#VALUE!	#VALUE!	#VALUE!	#VALUE!	#VALUE!	#VALUE!	#VALUE!	#VALUE!	#VALUE!	#VALUE!	#VALUE!	#VALUE!	#VALUE!	#VALUE!	#VALUE!	#VALUE!	#VALUE!	#VALUE!	#VALUE!
907	186.888		177.78	#VALUE!	#VALUE!	#VALUE!	246.92	207.57	#VALUE!	#VALUE!	#VALUE!	#VALUE!	#VALUE!	#VALUE!	#VALUE!	#VALUE!	218.78	237.16	236.79	#VALUE!	#VALUE!	#VALUE!	5.23125	#VALUE!	#VALUE!	#VALUE!	#VALUE!	#VALUE!	#VALUE!	186.68	#VALUE!	228.37	#VALUE!	295.06	#VALUE!	253.9	155.63	#VALUE!	#VALUE!	231.56	174.72	#VALUE!	227.67	172.48	#VALUE!	169.3	195.12	262.2	206.42
854	186.106		177.78	209.22	203.38	236.58	246.92	207.57	171.7	172.55	175.42	188.43	228.09	211.56	162.27	176.23	218.78	237.16	236.79	129.07	209.86	210.7	72.45	78.49	96.99	203.51	212.07	52.65	113.39	186.68	173.27	228.37	195.09	295.06	252.88	253.9	155.63	270.22	185.61	231.56	174.72	209.24	227.67	172.48	166.29	169.3	195.12	262.2	141.8
752	183.825		166.02	208.52	191.36	352.22	149.72	138.38	307.06	289.14	305.16	306.7	316.64	310.08	320.54	303.9	140.14	159.1	135.38	179.32	251.38	268.18	248.86	195.42	199.88	176.52	242.34	106.4	177.1	245.26	172.84	130.82	287.48	200.48	189.96	92.6	113.16	202.78	104.76	112.56	175.92	251.46	180.16	98.9	235.48	225.12	126.6	100.2	131.12
497	178.371		177.78	209.22	203.38	236.58	167.48	207.57	84.74	82.13	82.55	80.45	79.08	78.46	162.27	72.95	117.81	237.16	126.61	226.19	209.86	126.91	154.9	228.22	306.47	203.51	181.34	208.59	187.8	61.37	#VALUE!	228.37	195.09	48.79	252.88	253.9	155.63	270.22	185.61	231.56	174.72	209.24	227.67	172.48	#VALUE!	61.91	195.12	262.2	131.58
541	175.082		177.78	209.22	203.38	236.58	243.67	207.57	158.02	148.36	150.02	145.75	152.72	148.58	162.27	149.92	118.63	237.16	85.52	226.19	209.86	132.56	128.41	228.22	306.47	203.51	77.21	77.85	112.62	24.81	173.27	228.37	195.09	115.41	252.88	253.9	155.63	270.22	185.61	231.56	155.62	209.24	164.95	172.48	121.01	22.74	195.12	262.2	206.42
852	173.591		177.78	209.22	82.45	236.58	100.31	207.57	171.7	172.55	175.42	188.43	228.09	211.56	162.27	176.23	218.78	237.16	236.79	91.16	209.86	210.7	105.48	76.21	6.00125	115.34	212.07	2.2625	4.225	186.68	173.27	228.37	195.09	295.06	252.88	253.9	155.63	270.22	185.61	231.56	174.72	209.24	227.67	172.48	166.29	169.3	195.12	262.2	124.62
658	169.196		74.68	172.8	188.66	135.48	66.62	63.48	172.68	144.12	165.08	159.62	155.44	152.18	144.56	145.08	111.94	186.12	147.3	115.74	149.1	142.14	147.64	199.36	269.82	175.12	276.24	85.6	89.22	262.24	88.34	109.14	123.24	108	167.86	183.9	179.68	42.1	142.04	171.84	179.3	202.6	229.72	116.56	104.46	107.4	153.34	135.24	162.26
810	163.885		413.44	20.625	18.555	18.07	460.44	355.2	24.32	24.135	200.52	23.205	23.38	24.885	207	23.12	18.105	16.515	18.195	20.195	19.105	22.74	566.6	20.275	19.67	22.63	13.96	510.12	19.28	20.065	283.36	20.635	17.425	12.485	443.84	203.6	207.52	12.055	19.835	248.24	11.255	18.125	13.79	227.92	24.985	21.03	10.54	13.61	548.68
757	159.411		#VALUE!	#VALUE!	#VALUE!	#VALUE!	162.07	176.88	#VALUE!	#VALUE!	#VALUE!	#VALUE!	#VALUE!	#VALUE!	#VALUE!	#VALUE!	#VALUE!	#VALUE!	#VALUE!	226.19	#VALUE!	#VALUE!	#VALUE!	216.27	152.64	67.03	179.39	143.62	242.57	#VALUE!	#VALUE!	#VALUE!	107.74	#VALUE!	#VALUE!	#VALUE!	#VALUE!	107.08	#VALUE!	#VALUE!	#VALUE!	#VALUE!	#VALUE!	#VALUE!	#VALUE!	#VALUE!	#VALUE!	#VALUE!	#VALUE!
817	158.743		104	104.96	107.78	191.22	195.04	219.62	198.98	202.06	198.74	195.94	197.52	195.28	197.1	195.02	110.32	107.44	107.1	185.66	190.64	207.42	287.3	170.66	180.56	160.44	212.44	253.3	139.12	7.095	323.3	116.82	215.86	148.02	221.74	11.92	109.4	195.46	204.04	104.08	110.5	207.42	111.22	138.68	332.58	6.6325	364.16	380.02	11.235
848	149.124		56.62	117.74	95.47	236.58	141.26	129.99	171.7	172.55	175.42	188.43	228.09	57.76	162.27	176.23	218.78	237.16	236.79	126.63	209.86	186.08	111.7	180.63	94.26	119.66	68.76	97.65	88.25	186.68	173.27	139.74	95.92	125.99	68.36	100.09	155.63	270.22	185.61	57.33	120.13	209.24	227.67	70.34	70.98	169.3	195.12	193.16	110.63
696	136.036		125.6	268.06	293.02	79.5	282.14	368.78	47.2	49.36	45.42	49.82	48.58	37.62	115.98	48.74	144.94	101.94	125.32	233.48	94.44	99.3	160.34	243.82	376.1	248.66	257.72	135.42	167.8	128.14	115.94	162.06	196.86	53.6	135.12	30.7	43	191.46	73.96	42.04	119.9	135.34	52.52	67.22	167.48	136.72	54.8	170.62	148.14
809	113.134		102.42	129.02	118.5	9.16	150.2	8.31	10.0525	10.0275	9.7675	9.6925	10.035	10.42	10.485	9.95	207.98	245.66	236.9	155.7	9.8075	8.885	123.56	147.9	147.04	125.08	136.92	11.19	106.32	260.4	136.78	209.14	154.24	129.96	109.58	147.64	159.1	130.28	10.28	138.92	12.345	147.2	3.2475	153.28	122.88	197.62	174.78	174.18	247.36
833	110.491		177.3	134.32	136.12	108.1	12.275	12.3525	113.46	109.32	114.5	106.5	114.34	106.1	100.22	113.98	110.2	104.9	112.2	11.7775	129.52	421.4	11.415	103.96	12.025	141.8	10.9275	132.52	10.435	3.5125	12.13	120.46	11.8825	100.54	201.22	204.66	304.54	152.32	122.74	188.2	10.5075	114.76	192.26	233.68	11.515	3.345	170.58	154.04	112.94
804	102.462		106.44	107.06	105.13	169.2	32.02	170.29	56.34	50.51	94.86	86.55	99.1	95.12	61.26	90.46	103.8	82.85	129.44	191.36	72.1	95.77	105.84	188.08	195.4	124.45	153	101.32	112.51	36.59	173.27	124.53	152.29	108.99	88.59	38.34	42.09	56.32	40.16	121.03	85.38	167.97	95.98	163.64	128.47	34.38	83.94	43.57	153.07
686	95.8369		103.43	124.83	126.47	108.59	149.13	94.87	86.62	111.65	105.23	106.13	116.94	120.43	147.85	103.23	86.53	76.99	79.07	91.92	97.96	105	92.03	88.01	85.12	94.51	95.63	104.89	94.35	34.89	96.98	63.34	101.18	136.16	80.32	77.88	80.07	149.48	81.95	84	90	82.16	123.07	87.24	55.77	53.51	85.78	124.69	65.67
722	95.6009		27.96	27.88	25.1	24.73	21.66	416.96	26.88	27.51	27.74	26.73	26.16	26.43	27.75	24.57	31.29	21.27	21.83	26.36	26.47	33.48	29.03	19.62	30.98	19.98	21.69	21.79	36.08	11.14	29.47	23.12	15.86	28	16.73	2031.2	30.48	28.29	25.35	417.2	26.97	24.01	37.01	40.95	25.62	10.7	27.04	37.35	21.4
695	92.0049		87.47	51.31	67.22	156.16	145.74	60.44	76.45	82.13	77.82	75.43	82.58	74.5	146.01	92.76	62.54	47.11	59.62	140.83	143.66	139.96	68.37	139.84	141.15	147.55	43.25	65.85	104.51	13.61	158.51	64.25	40.1	86.87	155.47	60.62	67.45	59.04	88.36	66.44	57.86	106.11	85.67	72.2	140.31	13.31	107.63	160.21	114.2
803	86.1242		9.1025	8.1925	9.025	110.76	220.94	252.86	113.24	101.56	11.91	108.2	11.7925	11.8625	105.28	111.46	9.785	10.07	9.9275	10.445	12.4475	104.84	140.82	10.9075	10.79	11.27	11.0175	189.22	7.29	278.44	155.8	10.0125	11.1875	141.62	12.13	124.06	142.7	148.26	127.64	114.52	219.36	12.03	177.28	144.58	154.28	244.94	12.2875	236.98	10.855
684	82.9978		89.91	49.93	91.04	98.15	40.32	124.43	93.99	86.92	88.77	92.89	100.58	92.57	98.16	89.54	109.1	131.24	95.37	73.62	53.48	53.01	95.01	82.52	66.42	100.14	72.12	60.59	92.81	97.32	90.43	88.01	93.67	47.52	125.65	70.63	79.26	67.96	102.57	85.89	66.42	80.34	62.22	112.66	109.73	102.97	63.06	56.84	101.92
738	82.739		60.83	147.7	143.67	107.25	48.64	49.36	68.23	91.37	71.22	68.69	68.99	144.32	90.44	69.61	74.92	87.75	83.8	92.46	72.18	70.4	87.63	106.76	71.37	96.95	87.14	75.01	111.34	13.64	73.12	90.4	80.37	114.49	70.75	122.76	95.68	49.02	107.47	116.28	59.28	106.95	55.17	108.52	129.86	13.12	118.62	124.25	84.46
847	81.8761		125	80.33	5.7025	236.58	5.1275	57.61	171.7	172.55	175.42	188.43	228.09	108.93	162.27	176.23	93.75	80.13	80.85	3.3325	159.88	76.73	53.64	3.74125	4.215	3.77625	53.28	3.76125	2.88125	186.68	129	55.4	60.9	73.28	84.38	4.53875	63.29	270.22	185.61	5.1075	52.62	128.48	61.17	5.28625	131.47	169.3	81.66	72.29	3.83125
751	81.3791		38.51	63.34	62.24	83.8	29.73	34.65	83.04	84.56	85.77	84.03	84.49	83.47	83.99	84.05	143.4	124.12	118.17	26.09	80.52	78.99	89.38	30.13	26.53	29.06	31.94	83.59	31.44	174.21	128.37	123.06	52.31	76.81	78.31	39	70.13	154.82	93.07	55.62	93.77	80.3	125.23	39.41	143.9	115.69	53.63	55.7	153.25
846	79.1487		87.64	95.04	34.76	142.22	18.84	18.98	121.5	123.1	132.14	83.42	129.18	37.14	84.16	95.6	56.6	47.82	51.84	17.92	75.4	46.72	21.42	17.88	18.4	20.24	44.22	22.54	22.6	373.36	59.36	28.88	24.74	28.72	43.86	35.6	52.02	540.44	88.36	32.52	40.62	61.02	76	37.16	50.16	338.6	128.66	148.08	59.62
649	78.7737		82.18	62.24	81.54	55.26	56.7	63.88	60.38	55.88	56.5	58.56	55.62	54.86	60.58	56.9	78.86	68.26	70.6	59.78	65.5	40.46	72.06	60.02	64.16	59.46	78.78	69.92	54.1	133.08	61.98	64.42	78.2	59.82	53.92	100.38	48.32	46.98	59.26	73.2	66.9	68.68	88.34	67.1	63.14	98.76	50.64	60.92	64.76
717	76.846		65.83	28.24	56.73	69.02	107.8	207.57	70.45	73.16	67.84	65.17	68.06	61.03	77.02	59.87	32.13	26.6	27.8	194.69	74.26	28.39	27.12	31.74	74.18	34.49	96.08	130.36	41.07	30.2	59.08	26.9	60.88	46.33	57.62	253.9	56.8	42.59	81.57	231.56	16.03	78.37	117.01	172.48	55.6	25.75	114.53	39.47	49.69
845	73.4513		131.66	5.855	5.81125	166.86	2.5225	2.31625	157.53	151.43	169.53	151.9	145.43	124.92	156.13	170.9	67.33	59.69	62.1	56.88	103.84	119.26	3.4375	52.96	50.94	50.01	98.23	87.33	5.46125	186.68	99.11	56.95	99.22	3.94	4.265	4.58625	60.45	270.22	168.98	50.37	76.87	4.105	4.415	59.55	77.68	169.3	80.06	72.46	3.19125
699	72.6443		52.79	99.62	185.89	61.71	113.19	115.29	56.86	57.81	60.16	60.49	51.68	53.38	58.27	52.61	38.17	52.26	34.2	76.1	78.14	72.2	32.78	85.49	87.73	97.09	102.37	67.46	37.58	11.11	57.8	39.08	77.72	95.13	70.03	215.18	139.86	176.73	68.6	33.41	96.22	62.39	24.32	31.78	72.87	12.1	100	139.74	94.95
668	70.321		40.13	79.96	61.53	44.51	55.49	99.95	44.52	42.21	49.71	47.08	49.55	45.31	41.24	44.71	74.5	93.09	106.38	85.84	55.3	28.69	75.38	81.76	80.77	76.7	90.6	63.21	84.31	33.84	48.76	104.28	105.16	91.6	83.03	62.23	51.9	92.88	41.38	67.66	49.08	45.77	86.18	78.57	56.82	40.79	62.77	89.5	84.73
771	70.2365		19.6725	31.4175	26.8275	17.7075	30.3075	36.855	16.77	17.3925	17.37	16.575	17.295	17.295	17.025	17.1375	22.2525	16.05	20.85	25.245	16.9125	20.535	19.98	25.14	26.4525	26.07	27.4425	27.825	25.4475	494.34	16.125	22.605	27.45	18.5625	23.49	23.58	26.13	23.2125	20.0325	25.4325	20.1825	17.25	22.53	27.84	16.6425	462.3	15.375	24.78	22.1325
807	67.6072		70.93	66.48	54.86	87.22	38.79	37.75	54.96	53.6	89.91	52.57	92.64	110.6	56.67	50.38	74.29	64.81	76.88	85.51	71.05	79.03	75.34	100.23	83.61	99.1	43.09	47.58	94.83	9.01	66.55	80.9	52.76	63.6	67.12	65.35	67.14	66.26	97.68	65.62	42.33	99.24	36.06	77.15	78.39	9.21	44.26	57.77	73.4
799	63.468		75.92	61.27	61.3	68.8	4.8775	58.48	73.5	75.18	74.78	74.65	73.13	75.16	73.83	73.6	79.45	58.2	65.94	72.25	80.37	72.63	74.54	90.13	69.87	68.51	73.47	75.95	76.82	83.54	63.99	68.16	76.56	75.14	61.15	5.57375	6.095	51.23	78.99	5.57125	60.89	66.53	90.3	5.85	64.99	129.69	4.57875	5.1575	60.3
648	61.1015		36.88	34.74	37.64	35.32	56.32	63.02	36.1	35.48	33.3	36.74	33.14	34.6	38.92	41.58	41.48	32.74	37.82	49.2	37.22	27.22	43.24	46.58	48.18	47.24	53.42	39.6	50.76	125.14	37.58	37.48	55.18	42.22	56.26	67.78	55.84	31.6	40.9	58.84	27.14	50.08	36.02	76.98	35.96	132.38	63.66	60.74	72.1
840	55.3907		61.97	59.07	58.01	4.09375	81.3	99.77	4.9825	5.0425	5.29875	5.43625	5.02125	50.89	4.94625	55.88	99.07	103.2	75.59	100.16	5.905	210.7	4.55125	66.69	101.04	65.88	66.5	58.66	66.36	113.04	60	60.19	56.98	5.12875	103.51	50.8	59.99	4.92125	4.9125	66.32	5.52125	51.96	1.99625	61.18	4.80875	98.32	136.55	75.71	58.83
841	39.9087		4.9975	11.4	11.1125	6.105	8.69	7.9375	5.8525	5.55	5.775	7.0075	5.775	6.45	6.2575	7.085	11.0225	11.77	103.78	8.54	6.4475	9.26	10.4025	9.8175	9.2325	7.7175	10.155	147.28	7.7825	7.4725	11.575	12.4075	6.68	8.35	159.98	7.225	12.445	199.34	6.375	12.255	130.12	6.505	205	12.435	8.7525	7.665	10.905	12.07	150.26
732	33.8321		16.8	15.17	15.69	16.39	19.91	20.01	15.77	17.3	17.55	15.54	15.8	15.63	15.46	15.63	17.69	18.26	16.7	13.62	15.38	16.61	15.73	12.89	13.63	12.78	12.1	16.44	11.77	645.28	17.91	17.41	12.44	14.65	14.14	16.68	19.04	19.25	18.64	17.96	16.07	15.44	20.67	20.55	16.46	553.6	10.79	13.38	25.53
834	27.6404		55.05	54.48	51.61	5.53125	55.77	5.88875	5.69	5.4975	5.73	5.58875	5.5825	5.25	5.435	5.495	60.53	58.83	61.82	6.03875	4.595	85.5	53.92	60.76	60.2	5.6025	56.85	3.26625	54.88	2.09	5.64125	60.56	59.14	55.48	3.4925	4.07625	2.97625	67.15	5.71125	3.01875	52.62	5.16875	60.5	4.6975	57.26	2.11	5.4625	55.67	5.32125
764	27.6124		10.515	9.7275	12.315	10.3462	9.0675	8.44125	10.53	10.2413	10.185	10.0575	10.215	9.57375	10.245	10.005	12.165	13.2788	13.1813	8.595	10.9238	9.93375	17.5538	8.27625	8.8125	7.57125	5.74875	210.84	7.94625	7.46625	16.5938	13.8712	5.6925	194.46	8.4225	7.77375	9.5925	233.43	11.2125	8.78625	14.8163	10.6913	11.5388	13.455	13.5113	7.12875	10.1438	12.285	8.0775
740	25.8234		21.45	22.2	21.88	19.44	27.85	26.12	23.12	23.22	19.98	22.55	20.08	23.32	20.86	20.73	30.74	27.04	25.78	19.06	18.81	22.12	21.99	19.98	18.98	19.25	17.87	20.86	20.71	108.49	33.18	29.3	21.13	23.84	17.55	14.58	19.03	17.38	21.96	15.64	22.27	20.78	34.03	24	20.89	110.29	17.09	23.23	20.21
634	20.1306		16.96	19.06	16.15	17.11	16.35	27.56	18.21	17.67	18.99	18.39	18.13	17.82	17.36	18.38	17.21	14.45	14.45	19.3	19.39	15.18	17.9	15.65	21.81	16.77	17.33	14.33	17.75	18.21	25.68	14.18	15.74	13.7	16.09	21.92	14.98	18.12	19.91	19.6	20.74	17.18	25.05	20.26	16.6	17.17	15.92	21.24	16.34
632	17.0487		14.82	12.01	19.99	14.76	12.36	16.05	14.7	15.77	14.88	14.52	14.96	13.74	14.95	14.8	13.38	12.56	13	11.76	15.49	13.32	12.25	13.08	14.83	13.73	13.73	14.79	9.87	48.8	14.71	12.63	14.92	17.23	14	29.99	15.21	12.12	16.38	19.28	18.02	11.39	19.79	17.09	13.17	50.74	17.82	20.03	14.4
811	15.8506		3.085	2.90125	2.515	4.08875	4.06875	4.1875	4.37125	4.41125	4.27375	4.19375	4.40875	4.415	4.4075	4.38	5.37625	4.37125	3.95625	4.47125	4.46375	4.27375	4.765	5.4575	4.22	4.6475	5.56125	4.30875	4.8375	138.71	5.96375	6.2325	4.4925	5.9475	3.08625	4.0125	53.61	3.83375	4.6775	4.4825	3.0775	4.375	5.63125	2.62375	4.6275	169.3	2.72375	3.6275	4.15625
631	3.01834		2.17625	3.20875	2.48375	2.03875	1.955	2.2275	1.47875	1.73625	1.52625	1.46875	1.5725	1.67375	1.6925	2.18125	2.4225	2.2775	2.8875	2.1	1.46375	1.45375	2.185	2.01375	2.05	2.0675	2.325	2.1175	2.1825	5.84125	1.9675	2.1225	2.33625	2.1725	2.795	2.085	2.00125	1.57	2.30125	2.19375	2.30375	1.7025	3.03375	2.3725	2.2825	6.1925	2.78125	2.9925	2.46875
[truncated: 136 more columns]
