# Supplementary material for: Structural Analysis of PTM Hotspots (SAPH-ire) – A Quantitative Informatics Method Enabling the Discovery of Novel Regulatory Elements in Protein Families
Source: Mol Cell Proteomics. 2015 Jun 12;14(8):2285–97. doi: 10.1074/mcp.M115.051177 (PMC4528253; doi:10.1074/mcp.M115.051177)
Supplement: Supplemental Data [file supp_M115.051177_mcp.M115.051177-4.zip]

Archive with 20 entries (17 files):
- SUPPLEMENTARY PYMOL FIGURES/
- SUPPLEMENTARY PYMOL FIGURES/IPR0010191gp2P10824A.pse
- __MACOSX/
- __MACOSX/SUPPLEMENTARY PYMOL FIGURES/
- __MACOSX/SUPPLEMENTARY PYMOL FIGURES/._IPR0010191gp2P10824A.pse
- SUPPLEMENTARY PYMOL FIGURES/IPR0017701gp2P63212G.pse
- __MACOSX/SUPPLEMENTARY PYMOL FIGURES/._IPR0017701gp2P63212G.pse
- SUPPLEMENTARY PYMOL FIGURES/IPR0024524ffbP02557B.pse
- __MACOSX/SUPPLEMENTARY PYMOL FIGURES/._IPR0024524ffbP02557B.pse
- SUPPLEMENTARY PYMOL FIGURES/IPR0024524ffbP09733A.pse
- __MACOSX/SUPPLEMENTARY PYMOL FIGURES/._IPR0024524ffbP09733A.pse
- SUPPLEMENTARY PYMOL FIGURES/IPR0035781tx4P61586B.pse
- __MACOSX/SUPPLEMENTARY PYMOL FIGURES/._IPR0035781tx4P61586B.pse
- SUPPLEMENTARY PYMOL FIGURES/IPR0035791oixP62491A.pse
- __MACOSX/SUPPLEMENTARY PYMOL FIGURES/._IPR0035791oixP62491A.pse
- SUPPLEMENTARY PYMOL FIGURES/IPR0163461gp2P62871B.pse
- __MACOSX/SUPPLEMENTARY PYMOL FIGURES/._IPR0163461gp2P62871B.pse
- SUPPLEMENTARY PYMOL FIGURES/IPR0208491bkdP01112R.pse
- __MACOSX/SUPPLEMENTARY PYMOL FIGURES/._IPR0208491bkdP01112R.pse
- __MACOSX/._SUPPLEMENTARY PYMOL FIGURES
